# Supplementary material for: The Dengue Virus NS5 Protein Intrudes in the Cellular Spliceosome and Modulates Splicing
Source: PLoS Pathog. 2016 Aug 30;12(8):e1005841. doi: 10.1371/journal.ppat.1005841 (PMC5004807; doi:10.1371/journal.ppat.1005841)
Supplement: S1 Table — Associated host proteins were identified by affinity purification and mass spectrometry. Data was analyzed using the MiST algorithm [77] which uses a linear combination of reproduciblity, specificity and abundance data to rank potential interactors with a score from 0 to 1. High confidence dengue-host pairs were considered when the MiST score was above 0.75. This cutoff was based on analysis of gold-standard HIV-host interactions [77]. MiST scores above the 0.75 cutoff are indicated. bt = below treshold, IB = immuno blot validated. (XLSX) [file ppat.1005841.s006.xlsx]

## Sheet: Specific interactors 05022013
Host proteins	Over expression of individual proteins					DENV Infection
	Acc #	Capsid	NS3	NS4A	NS5	NS5
U520_HUMAN U5 small nuclear ribonucleoprotein 200 kDa helicase	O75643	bt	bt	bt	0,84123/IB	+
U5S1_HUMAN 116 kDa U5 small nuclear ribonucleoprotein component EFTUD2	Q15029	bt	bt	bt	IB	+
SNR40_HUMAN U5 small nuclear ribonucleoprotein 40 kDa protein	Q96DI7	bt	bt	bt	bt	+
RU2A_HUMAN U2 small nuclear ribonucleoprotein A'	P09661	bt	bt	bt	bt	+
PRP8_HUMAN Pre-mRNA-processing-splicing factor 8	Q6P2Q9	bt	bt	bt	0,7660/IB	+
PR38A_HUMAN Pre-mRNA-splicing factor 38A	Q8NAV1	bt	bt	bt	0.93997	+
STAT2_HUMAN Signal transducer and activator of transcription 2	P52630	bt	bt	bt	IB	+
PAF1_HUMAN RNA polymerase II-associated factor 1 homolog	Q8N7H5	bt	bt	bt	0.93	+
SMD1_HUMAN Small nuclear ribonucleoprotein Sm D1 , SNRPD1	P62314	bt	bt	bt	bt	+
SMD2_HUMAN Small nuclear ribonucleoprotein Sm D2, SNRPD2	P62316	bt	bt	bt	bt	+
DHX9_HUMAN ATP-dependent RNA helicase A	Q08211	bt	bt	bt	bt	+
ILF3_HUMAN Interleukin enhancer-binding factor 3	Q12906	bt	bt	bt	bt	+
CD2B2_HUMAN CD2 antigen cytoplasmic tail-binding protein 2	O95400	bt	bt	bt	bt	+
RNPS1_HUMAN RNA-binding protein with serine-rich domain 1	Q15287	bt	bt	bt	IB	+
F192A_HUMAN Protein FAM192A	Q9GZU8	bt	bt	bt	0.98077	+
RB6I2_HUMAN ELKS/Rab6-interacting/CAST family member 1 ERC1	Q8IUD2	bt	bt	bt	0.90864	+
AN32B_HUMAN Acidic leucine-rich nuclear phosphoprotein 32 family member B	Q92688	bt	bt	bt	0.95918	+
GOGB1_HUMAN Golgin subfamily B member 1	Q14789	bt	bt	bt	IB	+
LEO1_HUMAN RNA polymerase-associated protein LEO1	Q8WVC0	bt	bt	bt	0.97043	+
KI13A_HUMAN Kinesin-like protein KIF13A	Q9H1H9	bt	bt	bt	IB	+
BCLF1_HUMAN Bcl-2-associated transcription factor 1	Q9NYF8	bt	bt	bt	bt	+
KCMF1_HUMAN E3 ubiquitin-protein ligase KCMF1	Q9P0J7	bt	bt	bt	bt	+
TR150_HUMAN Thyroid hormone receptor-associated protein 3	Q9Y2W1	bt	bt	bt	bt	+
UBR4_HUMAN E3 ubiquitin-protein ligase UBR4	Q5T4S7	bt	bt	bt	bt	+
YBOX2_HUMAN Y-box-binding protein 2	Q9Y2T7	bt	bt	bt	bt	+
SF3B2_HUMAN Splicing factor 3B subunit 2	Q13435	bt	bt	bt	bt	+
DBPA_HUMAN DNA-binding protein A	P16989	bt	bt	bt	bt	+
DNJA1_HUMAN DnaJ homolog subfamily A member 1	P31689	bt	bt	bt	bt	+
ATPG_HUMAN ATP synthase subunit gamma, mitochondrial	P36542	bt	bt	bt	bt	+
CCDC6_HUMAN Coiled-coil domain-containing protein 6	Q16204	bt	bt	bt	bt	+
EIF3D_HUMAN Eukaryotic translation initiation factor 3 subunit D	O15371	bt	bt	bt	bt	+
LN28B_HUMAN Protein lin-28 homolog B	Q6ZN17	bt	bt	bt	bt	+
TBAL3_HUMAN Tubulin alpha chain-like 3	A6NHL2	bt	bt	bt	bt	+
SERA_HUMAN D-3-phosphoglycerate dehydrogenase	O43175	bt	bt	bt	bt	+
HNRPR_HUMAN Heterogeneous nuclear ribonucleoprotein R	O43390	bt	bt	bt	bt	+
HTSF1_HUMAN HIV Tat-specific factor 1	O43719	bt	bt	bt	0.89881	+
SF3B1_HUMAN Splicing factor 3B subunit 1	O75533	bt	bt	bt	bt	+
NPM3_HUMAN Nucleoplasmin-3	O75607	bt	bt	bt	bt	+
UBR5_HUMAN E3 ubiquitin-protein ligase UBR5	O95071	bt	bt	bt	bt	+
ZRAB2_HUMAN Zinc finger Ran-binding domain-containing protein 2	O95218	bt	bt	bt	0.96767	+
MCM7_HUMAN DNA replication licensing factor MCM7	P33993	bt	bt	bt	bt	+
ECHA_HUMAN Trifunctional enzyme subunit alpha, mitochondrial	P40939	bt	bt	bt	bt	+
KPB2_HUMAN Phosphorylase b kinase regulatory subunit alpha, liver isoform	P46019	bt	bt	bt	bt	+
SRP09_HUMAN Signal recognition particle 9 kDa protein	P49458	bt	bt	bt	bt	+
IMA1_HUMAN Importin subunit alpha-1	P52294	bt	bt	bt	bt	+
MFAP1_HUMAN Microfibrillar-associated protein 1	P55081	bt	bt	bt	0.92682	+
ECHB_HUMAN Trifunctional enzyme subunit beta, mitochondrial	P55084	bt	bt	bt	bt	+
RUXE_HUMAN Small nuclear ribonucleoprotein E	P62304	bt	bt	bt	bt	+
ROA0_HUMAN Heterogeneous nuclear ribonucleoprotein A0	Q13151	bt	bt	bt	bt	+
THOC4_HUMAN THO complex subunit 4	Q86V81	bt	bt	bt	bt	+
EGLN1_HUMAN Egl nine homolog 1	Q9GZT9	bt	bt	bt	bt	+
DDX21_HUMAN Nucleolar RNA helicase 2	Q9NR30	bt	bt	bt	bt	+
PRP19_HUMAN Pre-mRNA-processing factor 19	Q9UMS4	bt	bt	bt	bt	+
DDX23_HUMAN Probable ATP-dependent RNA helicase DDX23	Q9BUQ8	bt	bt	bt	0.84931	+
TABLE S1. Individual dengue open reading frames corresponding to Capsid, NS3, NS4B and NS5 were cloned with a C-terminal 2xStreptavidin tag. Associated host proteins were identified by affinity purification and mass spectrometry. Data was analyzed using the MiST algorithm (Jaeger et al, Nature 2012) which uses a linear combination of reproduciblity, specificity and abundance data to rank potentia…
