# Supplementary material for: The Dengue Virus NS5 Protein Intrudes in the Cellular Spliceosome and Modulates Splicing
Source: PLoS Pathog. 2016 Aug 30;12(8):e1005841. doi: 10.1371/journal.ppat.1005841 (PMC5004807; doi:10.1371/journal.ppat.1005841)
Supplement: S2 Table — Filtered differential bins according FDR (False Discovery Rate) and delta PSI/PIR (Percentage of Exon Inclusion/ Percentage of Intron Retention) metric (XLSX) [file ppat.1005841.s007.xlsx]

## Sheet: PIR
Table S2. Data of splicing events altered during DENV infection at 24 hpi. Filtered differential bins according FDR (False Discovery Rate) and delta PSI/PIR (Percentage of Exon Inclusion/ Percentaje of Intron Retention) metric.
Bin name	Gene Symbol	Gene_coordinates	Start	End	Length	Log Fold Change	pvalue	False Discovery Rate (FDR)	Percentaje Intron Retention (PIR) Mock	PIR DENV	Delta (PIR)
HR:Io019	HR	8:21971932-21988565	21973942	21976462	2521	0.683224	3.36e-07	0.000101342	0.218391	0.698113	0.479722
C14orf93:I006	C14orf93	14:23456110-23479410	23465478	23467635	2158	0.795212	1.33e-06	0.000322095	0.27451	0.627907	0.353397
HR:I004	HR	8:21971932-21988565	21974553	21976462	1910	0.87579	7.51e-07	0.000200621	0.142857	0.444444	0.301587
IDH1:Io010	IDH1	2:209100951-209119867	209118684	209119066	383	1.18013	1.65e-13	1.69e-10	0.414634	0.715517	0.300883
RNF123:I038	RNF123	3:49726950-49758962	49758539	49758617	79	0.984166	1.38e-05	0.00233802	0.354369	0.614035	0.259666
SEPT7P2:I012	SEPT7P2	7:45763386-45808617	45798774	45808258	9485	0.426906	0.000612163	0.0469096	0.0617284	0.304348	0.242619
IDH1:I009	IDH1	2:209100951-209119867	209118684	209118754	71	1.60571	1.75e-10	1.17e-07	0.316583	0.541985	0.225402
VPS37B:I002	VPS37B	12:123349875-123380712	123353110	123355436	2327	2.60099	1.84e-69	1.15e-64	0.0207469	0.245161	0.224414
RNF123:I037	RNF123	3:49726950-49758962	49758328	49758452	125	0.889347	5.65e-07	0.000157785	0.345455	0.566434	0.220979
ITGB3BP:I004	ITGB3BP	1:63906441-63988944	63913286	63919588	6303	0.297136	0.00155122	0.0901397	0.246377	0.463415	0.217038
FST:I004	FST	5:52776264-52782304	52780124	52780826	703	1.11719	6.14e-05	0.00797836	0.0866142	0.303571	0.216957
PAPLN:I018	PAPLN	14:73704205-73741347	73729536	73730352	817	1.36188	2.17e-05	0.00340958	0.125	0.325301	0.200301
DNMT3A:I023	DNMT3A	2:25455830-25565459	25505581	25523007	17427	0.471568	0.000404072	0.0346868	0.0989011	0.295775	0.196874
CPM:I001	CPM	12:69244956-69357020	69250460	69252702	2243	1.59767	2.12e-07	6.76e-05	0.0196078	0.206897	0.187289
AGBL5:I015	AGBL5	2:27274491-27293490	27291963	27292440	478	0.722604	0.00038584	0.0335997	0.34	0.520661	0.180661
SUN2:I009	SUN2	22:39130719-39152024	39137577	39138305	729	1.40713	9.37e-15	1.1e-11	0.0878187	0.266234	0.178415
GOLGA3:Io024	GOLGA3	12:133345495-133405426	133398898	133405388	6491	-0.307388	3.48e-08	1.37e-05	0.172414	0.345291	0.172878
RHOBTB2:I008	RHOBTB2	8:22844930-22877710	22863659	22864240	582	1.19148	7.44e-05	0.00920429	0.05	0.212766	0.162766
SEC61A2:I009	SEC61A2	10:12171640-12211957	12191961	12197776	5816	0.402634	2.22e-05	0.00346969	0.1875	0.344828	0.157328
HYOU1:Io025	HYOU1	11:118914896-118927957	118926880	118927863	984	0.594896	5.28e-08	1.99e-05	0.0379747	0.193548	0.155574
NGEF:I009	NGEF	2:233743396-233877951	233757761	233759465	1705	1.3278	3.05e-05	0.00449632	0.0491803	0.203252	0.154072
DOPEY1:Io041	DOPEY1	6:83777385-83878190	83872639	83877580	4942	0.933968	2.82e-39	2.4e-35	0.552941	0.703704	0.150763
BMP8A:I003	BMP8A	1:39957318-39995541	39977577	39987047	9471	-0.815917	5.07e-07	0.000143886	0.0144928	0.162791	0.148298
AGBL5:Io013	AGBL5	2:27274491-27293490	27291613	27292440	828	0.544107	0.00154028	0.0896709	0.270833	0.417323	0.14649
N4BP2L2:I009	N4BP2L2	13:33006625-33113022	33101670	33109905	8236	0.236236	0.00129148	0.0802835	0.212389	0.358382	0.145992
PYCR1:Io010	PYCR1	17:79890262-79895204	79894738	79895137	400	0.91884	2.78e-08	1.13e-05	0.113122	0.259101	0.145978
RNF123:I035	RNF123	3:49726950-49758962	49753911	49757943	4033	0.89084	5.24e-21	1.31e-17	0.251799	0.396396	0.144598
HMGN1:I002	HMGN1	21:40714241-40721047	40717201	40720217	3017	0.280492	2.26e-05	0.00351323	0.426087	0.569697	0.14361
SLC7A6:I007	SLC7A6	16:68298419-68335726	68324444	68325111	668	0.905395	4.98e-09	2.39e-06	0.120316	0.262787	0.142471
VPS37B:I001	VPS37B	12:123349875-123380712	123352155	123353026	872	4.0405	3.65e-44	4.55e-40	0.00425532	0.145594	0.141339
HOXB8:I001	HOXB8	17:46689708-46692301	46690872	46691642	771	0.893816	0.00113184	0.0734097	0.109091	0.25	0.140909
RHBDD2:I003	RHBDD2	7:75508317-75518244	75510805	75511146	342	1.21668	0.001601	0.0921161	0.00787402	0.147727	0.139853
SUN2:I006	SUN2	22:39130719-39152024	39135949	39136271	323	0.975377	3.27e-05	0.00477859	0.0807453	0.220159	0.139414
SRGAP1:I012	SRGAP1	12:64238541-64541613	64485159	64488711	3553	0.724968	2.92e-13	2.86e-10	0.103896	0.242991	0.139095
MORF4L2:Io009	MORF4L2	23:102930426-102943086	102933549	102939608	6060	0.350327	1.28e-06	0.000313674	0.698361	0.836145	0.137784
SUN2:I004	SUN2	22:39130719-39152024	39134994	39135346	353	1.45524	2.16e-09	1.13e-06	0.0486486	0.185355	0.136706
RHOBTB2:I011	RHOBTB2	8:22844930-22877710	22868202	22872202	4001	0.944592	2.14e-08	9e-06	0.0756303	0.211864	0.136234
SLC25A16:I008	SLC25A16	10:70242090-70287280	70276601	70287002	10402	0.31886	5.9e-06	0.00115456	0.0701754	0.203704	0.133528
RBCK1:I007	RBCK1	20:388709-411610	400376	401514	1139	0.669309	1.09e-17	1.79e-14	0.179272	0.310852	0.131581
NPIPB15:I005	NPIPB15	16:74411850-74426012	74423784	74423892	109	5.44353	0.000502031	0.0403896	0	0.129412	0.129412
KLC1:Io015	KLC1	14:104095525-104167888	104145883	104153417	7535	0.198897	0.00176186	0.098317	0.400612	0.529412	0.1288
CCDC92:Io011	CCDC92	12:124420956-124457532	124428041	124457075	29035	0.243527	0.00125296	0.0787003	0.21875	0.346154	0.127404
CPNE1:Io022	CPNE1	20:34213953-34252878	34220846	34246851	26006	-0.241128	1.53e-05	0.0025508	0.0285714	0.155963	0.127392
LYST:I002	LYST	1:235824331-236047008	235827356	235827764	409	5.4436	0.000176165	0.0181854	0	0.127273	0.127273
RNF123:I036	RNF123	3:49726950-49758962	49758087	49758232	146	0.576473	0.00122956	0.0776998	0.515419	0.641457	0.126038
GPX3:I004	GPX3	5:150399999-150408554	150407093	150407469	377	1.60403	1.38e-05	0.00233802	0.0285714	0.154412	0.12584
LOC100134868:I001	LOC100134868	20:25990435-26002430	25990526	25999467	8942	0.297028	0.00134703	0.0823954	0.116883	0.242424	0.125541
GPX3:I003	GPX3	5:150399999-150408554	150406579	150406992	414	2.50858	1.93e-14	2.18e-11	0.0159744	0.139842	0.123867
SUN2:I010	SUN2	22:39130719-39152024	39138561	39141688	3128	1.07413	3.8e-10	2.3e-07	0.0617284	0.185185	0.123457
MORF4L2:Io008	MORF4L2	23:102930426-102943086	102931980	102940098	8119	0.198953	0.00034738	0.0309567	0.289199	0.410753	0.121554
ADGRA2:I005	ADGRA2	8:37654401-37701504	37687078	37687368	291	3.47537	0.00167219	0.09513	0	0.12	0.12
EPB41:Io022	EPB41	1:29213603-29446558	29379825	29391493	11669	0.451375	1.05e-06	0.000264118	0.192308	0.311828	0.11952
FAM13B:I011	FAM13B	5:137273642-137368802	137290066	137292165	2100	-1.0064	0.00115184	0.0743144	0.146341	0.265823	0.119481
TBCCD1:I004	TBCCD1	3:186263856-186288332	186272874	186274197	1324	0.956014	2.01e-05	0.00320407	0.156627	0.275862	0.119236
SUN2:I002	SUN2	22:39130719-39152024	39134271	39134591	321	1.73551	3.25e-10	2e-07	0.033195	0.149877	0.116682
SEC31A:Io026	SEC31A	4:83739814-83812433	83750212	83765538	15327	0.291632	2.27e-07	7.14e-05	0.159574	0.27451	0.114935
FOXRED1:Io001	FOXRED1	11:126138935-126148027	126139187	126141331	2145	0.626449	5.35e-07	0.000151235	0.132275	0.246231	0.113956
SUN2:I007	SUN2	22:39130719-39152024	39136438	39137011	574	1.08578	3.28e-10	2.01e-07	0.0823529	0.195804	0.113451
PLCG1:I007	PLCG1	20:39766161-39804357	39791633	39791842	210	1.34708	0.00089554	0.062156	0.109244	0.221374	0.11213
KCNG1:I002	KCNG1	20:49620193-49639675	49626902	49639406	12505	0.411795	0.000408069	0.0349177	0.105263	0.217391	0.112128
EEF1D:Io014	EEF1D	8:144661867-144679845	144669023	144679517	10495	0.33764	6.59e-07	0.000179554	0.531987	0.643564	0.111578
CD151:Io001	CD151	11:832952-838835	833023	836062	3040	0.411433	3.44e-08	1.36e-05	0.1	0.211429	0.111429
BCAM:I010	BCAM	19:45312316-45324678	45322140	45322312	173	1.56793	3.09e-06	0.000661881	0.0268041	0.137405	0.1106
CALD1:I009	CALD1	7:134464164-134655480	134620517	134625842	5326	0.480757	4.27e-09	2.08e-06	0.2	0.310345	0.110345
BCAS3:I025	BCAS3	17:58755172-59470199	59445856	59469337	23482	0.534303	9.32e-14	9.85e-11	0.030303	0.140625	0.110322
ADAM23:I024	ADAM23	2:207308368-207485854	207460887	207474633	13747	0.588973	6.88e-08	2.51e-05	0.138462	0.246377	0.107915
MEF2BNB-MEF2B:I002	MEF2BNB-MEF2B	19:19256376-19303400	19261574	19291494	29921	0.425633	4.66e-06	0.000944235	0.138889	0.246753	0.107864
LRRC46:I006	LRRC46	17:45908993-45915079	45913469	45913698	230	3.16308	0.000422525	0.0357944	0.0588235	0.166667	0.107843
SEPT6:I003	2006-09-01	23:118749688-118827333	118754015	118759297	5283	0.537204	0.00019785	0.0199828	0.092437	0.2	0.107563
PHF11:I007	PHF11	13:50069801-50103117	50092288	50095029	2742	0.60081	0.00137932	0.083822	0.1	0.207547	0.107547
RHOBTB2:I009	RHOBTB2	8:22844930-22877710	22865260	22865505	246	1.39356	3.57e-05	0.00514611	0.0625	0.169935	0.107435
NDRG4:I016	NDRG4	16:58497549-58547523	58540519	58540815	297	2.13378	0.000771371	0.0558817	0.0266667	0.133333	0.106667
MBNL1:Io017	MBNL1	3:151985829-152183569	152173367	152177059	3693	0.232388	0.00120756	0.076829	0.215311	0.321839	0.106528
NGEF:I007	NGEF	2:233743396-233877951	233752818	233756067	3250	0.792087	8.16e-06	0.00149895	0.0519481	0.15847	0.106522
BBIP1:Io008	BBIP1	10:112658488-112679124	112661371	112678878	17508	0.258484	0.000601635	0.0463613	0.163842	0.269663	0.105821
ALPK2:I001	ALPK2	18:56148482-56296189	56149272	56165280	16009	0.2063	0.000215288	0.0214431	0.219858	0.325301	0.105443
CDKN2C:I001	CDKN2C	1:51434367-51440309	51435572	51436029	458	1.05642	0.000334192	0.030068	0.110429	0.215805	0.105376
SUN2:I008	SUN2	22:39130719-39152024	39137056	39137498	443	1.37352	3.3e-10	2.01e-07	0.0666667	0.171171	0.104505
PAM:I016	PAM	5:102201527-102366808	102310141	102325975	15835	0.731718	3.79e-05	0.00541431	0.0344828	0.138889	0.104406
CPM:I002	CPM	12:69244956-69357020	69252852	69260675	7824	1.2852	2.43e-07	7.58e-05	0.0384615	0.142857	0.104396
CAMTA2:I026	CAMTA2	17:4871287-4890960	4889582	4890248	667	0.518761	0.000486415	0.0395414	0.349206	0.451923	0.102717
ACO1:I021	ACO1	9:32384601-32450832	32440586	32448893	8308	3.93757	1.3e-246	2.43e-241	0.00348432	0.106017	0.102533
TUG1:I006	TUG1	22:31365197-31375380	31369588	31371155	1568	0.233347	0.00146271	0.0870794	0.56044	0.661176	0.100737
AGBL5:I011	AGBL5	2:27274491-27293490	27282273	27290361	8089	0.462712	5.25e-06	0.00104122	0.350158	0.450549	0.100392
DNM1L:Io024	DNM1L	12:32832134-32898584	32890096	32892997	2902	0.288185	0.000320258	0.0291934	0.26969	0.370079	0.100389
TECPR1:I023	TECPR1	7:97844755-97881563	97874380	97875233	854	2.44937	2.29e-06	0.000515893	0.0114943	0.111111	0.0996169
SYNCRIP:I002	SYNCRIP	6:86317502-86353043	86322642	86324698	2057	0.265645	3.96e-05	0.00561499	0.640371	0.739769	0.0993979
LTBP4:I015	LTBP4	19:41099072-41135725	41114510	41115435	926	0.448021	3.62e-05	0.00521045	0.305732	0.404467	0.098734
RHOBTB2:I012	RHOBTB2	8:22844930-22877710	22872292	22873150	859	1.07014	2.25e-08	9.34e-06	0.0568182	0.155405	0.0985872
ACO1:I020	ACO1	9:32384601-32450832	32436396	32440462	4067	3.08027	1.47e-51	2.76e-47	0.0060241	0.104265	0.0982413
MORF4L2:I005	MORF4L2	23:102930426-102943086	102933580	102939608	6029	0.426199	1.78e-08	7.57e-06	0.176471	0.273865	0.0973948
DIP2A:I020	DIP2A	21:47878862-47989926	47961809	47965049	3241	1.03608	8.39e-06	0.00153403	0.0297872	0.126904	0.0971163
RCC1:Io001	RCC1	1:28832455-28865708	28835418	28856369	20952	0.195271	0.00137891	0.083822	0.691383	0.788462	0.0970788
HSD17B7P2:I004	HSD17B7P2	10:38645308-38667433	38652539	38654361	1823	-0.957062	0.00123872	0.0780678	0.0869565	0.183673	0.0967169
TRPM7:I019	TRPM7	15:50849356-50979012	50891494	50897062	5569	0.325541	0.000139628	0.0150882	0.27044	0.366947	0.0965065
TAF6:I014	TAF6	7:99704693-99717481	99711892	99716502	4611	0.467517	0.000608957	0.0467022	0.271186	0.367521	0.0963349
KIAA1161:I001	KIAA1161	9:34366664-34376894	34373005	34376790	3786	0.919056	2.3e-05	0.00355391	0.0149254	0.111111	0.0961857
CBLB:I002	CBLB	3:105377109-105587887	105389197	105397274	8078	0.469172	0.00010507	0.0121619	0.0434783	0.138889	0.0954106
RBCK1:I008	RBCK1	20:388709-411610	401676	402770	1095	0.627267	2.42e-13	2.4e-10	0.202473	0.297554	0.0950814
DENND3:I004	DENND3	8:142138720-142205900	142151424	142154246	2823	0.43164	5.62e-06	0.00110579	0.190184	0.284916	0.0947322
TNFAIP8L1:Io001	TNFAIP8L1	19:4639527-4655580	4639642	4651878	12237	1.20994	8.05e-17	1.17e-13	0.0689655	0.163636	0.0946708
EEF1D:Io007	EEF1D	8:144661867-144679845	144669023	144679048	10026	0.350492	3.82e-07	0.000113503	0.743802	0.838298	0.0944962
HNRNPDL:Io001	HNRNPDL	4:83343717-83351378	83346037	83347189	1153	0.370017	2.77e-07	8.52e-05	0.226374	0.320814	0.0944401
BCAR1:Io015	BCAR1	16:75262928-75301951	75276989	75299722	22734	0.42136	5.42e-07	0.000152984	0.0111111	0.105528	0.0944165
STK25:Io015	STK25	2:242434122-242448987	242441124	242447857	6734	0.302541	7.43e-05	0.00920285	0.116279	0.210526	0.0942472
PARP14:I015	PARP14	3:122399672-122449687	122439236	122446658	7423	0.719683	4.73e-17	7.03e-14	0.0711297	0.165372	0.0942421
SUN2:I003	SUN2	22:39130719-39152024	39134760	39134877	118	1.41337	0.000751036	0.0548437	0.031614	0.125296	0.0936815
IDUA:I006	IDUA	4:980785-998345	995670	995769	100	3.01914	0.00126936	0.0795433	0	0.0935252	0.0935252
RDH13:I009	RDH13	19:55555692-55580914	55570644	55574335	3692	0.959088	0.0015592	0.0905188	0.0495049	0.142857	0.0933522
MGAT4B:I014	MGAT4B	5:179224598-179233952	179228970	179233486	4517	0.657455	1.05e-22	3.05e-19	0.200508	0.293592	0.093084
NDOR1:I007	NDOR1	9:140100119-140113813	140108866	140109021	156	1.80127	0.000281476	0.026551	0.0381679	0.131222	0.0930538
SZT2:I022	SZT2	1:43855556-43919918	43892481	43892726	246	3.09268	0.000937989	0.0643769	0.0144928	0.107143	0.0926501
CASK:I009	CASK	23:41374189-41782287	41414889	41416284	1396	1.224	0.000115082	0.0131019	0.0582524	0.150685	0.0924325
EXOC3:I002	EXOC3	5:443334-467409	446465	447647	1183	1.85636	5.94e-08	2.18e-05	0.0191083	0.110465	0.0913568
PCGF3:I010	PCGF3	4:699573-764427	758853	759819	967	1.5905	1.48e-07	4.92e-05	0.0506912	0.141104	0.090413
BCAR1:Io009	BCAR1	16:75262928-75301951	75276989	75285368	8380	0.400726	0.000887358	0.0618413	0.0222222	0.112108	0.0898854
RHOBTB2:I013	RHOBTB2	8:22844930-22877710	22873257	22874764	1508	0.90877	7.98e-10	4.55e-07	0.0669643	0.156342	0.0893779
SHTN1:Io001	SHTN1	10:118642888-118886097	118646078	118661275	15198	0.240425	1.01e-06	0.000256309	0.191031	0.279412	0.0883804
FYB:I007	FYB	5:39105354-39270759	39124381	39126099	1719	0.655376	5.92e-05	0.0077482	0.0391061	0.125828	0.0867217
COL4A6:I002	COL4A6	23:107398837-107682727	107402979	107403692	714	1.05429	0.00116264	0.0747818	0.111111	0.197531	0.0864198
DDHD1:I003	DDHD1	14:53503458-53620046	53518646	53521155	2510	0.851925	0.00157113	0.0909571	0.0340909	0.117647	0.0835561
KDM4B:I017	KDM4B	19:4969124-5153608	5137688	5137972	285	5.14977	0.00122413	0.0774612	0	0.0833333	0.0833333
FBXL6:I001	FBXL6	8:145579088-145582183	145579339	145579627	289	2.40905	9.28e-05	0.0110363	0.0120482	0.0941704	0.0821222
RDM1:I008	RDM1	17:34245085-34257780	34252642	34257079	4438	1.28044	0.000920452	0.0634882	0.0196078	0.101449	0.0818414
ZNF644:Io004	ZNF644	1:91380857-91487812	91447928	91487546	39619	-0.334406	0.000577039	0.0450862	0.0615385	0.142857	0.0813187
GPX3:I002	GPX3	5:150399999-150408554	150405055	150406460	1406	1.82239	8.1e-19	1.56e-15	0.0382166	0.118644	0.0804275
PCGF3:I009	PCGF3	4:699573-764427	755205	758771	3567	1.19345	1.13e-23	3.66e-20	0.0429043	0.123288	0.0803834
ARRDC1:I006	ARRDC1	9:140500096-140509812	140508928	140509010	83	1.89709	0.000581605	0.0453293	0.0291262	0.108772	0.0796457
APOL2:I004	APOL2	22:36622255-36636000	36629502	36635486	5985	0.331851	0.00159298	0.0918031	0.0192308	0.0984772	0.0792464
RBM6:I002	RBM6	3:49977477-50114685	50000119	50004902	4784	0.433804	0.000193644	0.0196004	0.196653	0.275229	0.0785766
PARP12:I004	PARP12	7:139723544-139763521	139728489	139734034	5546	0.764993	0.000280899	0.0265099	0.0140845	0.0925373	0.0784528
VPS13C:Io004	VPS13C	15:62144590-62352664	62155728	62160857	5130	0.316491	0.000152498	0.0162356	0.11332	0.190647	0.0773274
KAT2A:I012	KAT2A	17:40265129-40273382	40270422	40271262	841	0.484536	0.000184679	0.0188459	0.219608	0.296524	0.0769157
EEF1D:Io016	EEF1D	8:144661867-144679845	144669020	144679517	10498	0.320501	1.55e-06	0.000367865	0.217573	0.294196	0.0766229
WRAP73:I006	WRAP73	1:3547331-3566671	3551859	3552507	649	0.987274	0.000674093	0.050517	0.1	0.176471	0.0764706
IQCB1:Io015	IQCB1	3:121488610-121553926	121509063	121526190	17128	-0.307125	0.000457229	0.0379394	0.1	0.176471	0.0764706
ACO1:I017	ACO1	9:32384601-32450832	32431842	32433725	1884	4.53813	3.41e-59	1.6e-54	0	0.0762053	0.0762053
CRELD1:I005	CRELD1	3:9975524-9987097	9979791	9982533	2743	-0.754221	3.5e-09	1.74e-06	0.0393701	0.115207	0.0758373
ACP2:I001	ACP2	11:47260853-47270398	47261801	47264273	2473	0.771148	0.00141752	0.085285	0.0490196	0.124498	0.0754784
GPX3:I001	GPX3	5:150399999-150408554	150400303	150404900	4598	1.76433	6.78e-40	6.04e-36	0.0347826	0.109677	0.0748948
RECK:I006	RECK	9:36036910-36124452	36065622	36080601	14980	0.489127	0.000865468	0.0607458	0	0.0746269	0.0746269
IGHMBP2:I009	IGHMBP2	11:68671319-68708069	68700950	68701262	313	3.81067	0.000262019	0.0250825	0	0.0746269	0.0746269
ZMYND8:I001	ZMYND8	20:45837859-45985633	45839543	45841286	1744	0.710762	5.87e-05	0.00770155	0.0634146	0.137615	0.0742
KIZ:I009	KIZ	20:21106624-21227258	21143801	21186129	42329	-0.572505	8.88e-20	1.93e-16	0.037037	0.111111	0.0740741
PRAME:Io006	PRAME	22:22890118-22901768	22893512	22899964	6453	0.227176	0.00132884	0.0816564	0.28972	0.363636	0.0739167
PEX3:I007	PEX3	6:143771918-143811751	143792749	143793296	548	3.56867	9.6e-05	0.0113368	0	0.0738255	0.0738255
TOM1L2:Io003	TOM1L2	17:17746822-17875784	17754267	17764789	10523	0.330651	6.74e-05	0.00854056	0.115789	0.189474	0.0736842
SLC24A1:Io005	SLC24A1	15:65903743-65953256	65932042	65936764	4723	1.35441	4.7e-05	0.00645851	0.0175439	0.0909091	0.0733652
B3GAT3:I005	B3GAT3	11:62382768-62389647	62384820	62387968	3149	0.639024	0.00013059	0.0143605	0.141361	0.214612	0.0732506
NGEF:I004	NGEF	2:233743396-233877951	233748177	233748690	514	1.28461	0.000228529	0.0225339	0.0218978	0.0948905	0.0729927
IMPACT:I001	IMPACT	18:22006609-22033494	22006757	22007882	1126	1.01687	0.000813496	0.0582788	0.00826446	0.0810811	0.0728166
PREPL:Io017	PREPL	2:44544748-44589001	44573530	44588518	14989	0.27253	0.000522817	0.0417388	0.0918919	0.163708	0.0718162
WWP2:I012	WWP2	16:69796187-69975644	69942754	69951611	8858	0.424156	6.35e-05	0.00819112	0.0419162	0.113514	0.0715973
HAPLN3:Io006	HAPLN3	15:89420516-89438857	89430577	89438689	8113	-0.574669	0.00096125	0.0654546	0.0075188	0.0789474	0.0714286
SCN8A:I012	SCN8A	12:51985020-52206648	52115693	52139686	23994	-0.476226	0.00055174	0.0435644	0	0.0714286	0.0714286
CPM:I003	CPM	12:69244956-69357020	69260829	69263104	2276	2.09076	0.00172481	0.0969728	0	0.0704225	0.0704225
DDX60L:I034	DDX60L	4:169277886-169401665	169377304	169379042	1739	1.36866	1.86e-06	0.000430934	0.0309278	0.101322	0.0703938
HERC6:I011	HERC6	4:89299891-89364249	89329770	89334228	4459	1.58427	5.57e-07	0.000156153	0	0.0697674	0.0697674
IL18:Io003	IL18	11:112013974-112034840	112020930	112025697	4768	0.256946	0.00108299	0.0712038	0.137405	0.206612	0.069207
TGOLN2:Io005	TGOLN2	2:85545141-85555419	85549865	85552037	2173	0.831144	1.38e-12	1.24e-09	0.0354132	0.103448	0.0680351
C14orf93:I005	C14orf93	14:23456110-23479410	23459337	23465156	5820	0.734954	8.49e-07	0.000221901	0.213483	0.280702	0.0672186
TM2D2:Io006	TM2D2	8:38846327-38854041	38852925	38853731	807	0.602869	4.05e-05	0.00569998	0.0692718	0.136364	0.0670919
SOGA3:I001	SOGA3	6:127759551-127840500	127775247	127794224	18978	0.352728	0.000833128	0.0591865	0.0689655	0.135135	0.0661696
FHOD1:I005	FHOD1	16:67263292-67281425	67264695	67265090	396	1.61798	6.5e-05	0.00832544	0.0283688	0.0944882	0.0661194
PDE7A:I002	PDE7A	8:66626569-66753969	66635857	66636489	633	1.26555	8.27e-05	0.0100285	0.0893617	0.155172	0.0658107
UBE2J2:I010	UBE2J2	1:1189292-1209234	1203373	1209045	5673	0.303245	0.00069006	0.0513638	0.0588235	0.124352	0.0655288
MTERF2:I001	MTERF2	12:107371069-107380944	107372550	107378892	6343	0.392807	0.000934041	0.0642058	0.132075	0.19685	0.0647749
STK17B:I005	STK17B	2:196998307-197036336	197010780	197021162	10383	0.578236	0.00149801	0.0880683	0.00854701	0.0731707	0.0646237
SUN2:I005	SUN2	22:39130719-39152024	39135432	39135726	295	1.80472	1.6e-08	6.92e-06	0.0358744	0.100457	0.0645822
MGEA5:I006	MGEA5	10:103544200-103578222	103553756	103557736	3981	0.36727	3.6e-09	1.78e-06	0.160883	0.225266	0.0643831
AGBL5:I012	AGBL5	2:27274491-27293490	27290515	27291499	985	0.571174	0.000684222	0.0510936	0.517857	0.58209	0.0642324
COL4A5:I030	COL4A5	23:107683074-107940775	107858255	107863488	5234	0.73476	9.96e-07	0.000254221	0.0714286	0.134694	0.0632653
MFSD8:I007	MFSD8	4:128838960-128887139	128861153	128863199	2047	0.795385	8.98e-05	0.0107368	0.0769231	0.140097	0.0631735
TIMD4:I004	TIMD4	5:156346293-156390266	156353324	156375426	22103	-0.600616	0.00046918	0.0385699	0.0379747	0.101124	0.0631489
MAN2C1:I007	MAN2C1	15:75648133-75660968	75650686	75650802	117	2.05026	8.22e-05	0.0099706	0.0166667	0.0793651	0.0626984
SLC1A4:I007	SLC1A4	2:65215579-65251000	65243808	65245204	1397	0.664199	0.0015931	0.0918031	0.0140845	0.0766284	0.0625438
UBA6:I020	UBA6	4:68481479-68566889	68514930	68527906	12977	0.258256	0.00169585	0.0960375	0.0245902	0.0870712	0.0624811
DCAKD:Io004	DCAKD	17:43100706-43138477	43112368	43128728	16361	0.39324	4.32e-07	0.000125783	0.255814	0.317647	0.0618331
FUK:I003	FUK	16:70488498-70514177	70497678	70499028	1351	2.79053	0.000396705	0.0343539	0	0.0617284	0.0617284
SGK2:Io001	SGK2	20:42187635-42214273	42187800	42195112	7313	0.462628	0.000365031	0.0321619	0.0977444	0.15942	0.0616759
RHOBTB2:I005	RHOBTB2	8:22844930-22877710	22857619	22861937	4319	1.406	4.62e-22	1.25e-18	0.056	0.117647	0.0616471
L3HYPDH:I001	L3HYPDH	14:59939406-59951073	59939809	59942586	2778	0.232537	0.00107467	0.0708814	0.171118	0.232704	0.0615867
DFNA5:I003	DFNA5	7:24737974-24797639	24745996	24747745	1750	0.468781	0.000929267	0.063999	0.048433	0.109859	0.0614261
NGEF:I006	NGEF	2:233743396-233877951	233750080	233752742	2663	0.989276	0.000108619	0.0125184	0.0140845	0.075	0.0609155
VPS37B:I003	VPS37B	12:123349875-123380712	123355609	123380498	24890	0.520223	8.16e-08	2.92e-05	0.0512821	0.111748	0.0604658
YIF1A:Io002	YIF1A	11:66052051-66056638	66052438	66053171	734	0.337802	0.0010895	0.0714552	0.115578	0.176	0.0604221
IFNGR2:I005	IFNGR2	21:34775202-34809828	34804644	34805020	377	0.987785	0.000480908	0.0392371	0.047619	0.10789	0.0602715
WDR6:I001	WDR6	3:49044637-49053386	49044965	49049067	4103	0.585144	1.3e-07	4.37e-05	0.0911809	0.151145	0.0599642
EPB41:Io025	EPB41	1:29213603-29446558	29379825	29386933	7109	0.616092	1.56e-07	5.14e-05	0.0502793	0.110236	0.0599569
DMKN:Io004	DMKN	19:35988119-36004560	35990932	35991434	503	2.49266	0.000851294	0.0601572	0	0.0597015	0.0597015
SNRNP35:Io001	SNRNP35	12:123942651-123956909	123942764	123950084	7321	0.498547	3.15e-06	0.000671038	0.0995261	0.159091	0.0595648
UBA6-AS1:I001	UBA6-AS1	4:68566996-68588222	68567203	68586139	18937	-0.636151	3.74e-08	1.46e-05	0	0.0595238	0.0595238
ITSN1:I026	ITSN1	21:35014784-35261609	35199168	35201927	2760	0.547338	0.000576237	0.0450423	0.0994152	0.158879	0.0594633
SS18:Io011	SS18	18:23596217-23671181	23615092	23618518	3427	0.415615	3.53e-08	1.38e-05	0.155867	0.21519	0.059323
ABI1:Io004	ABI1	10:27035525-27150016	27048168	27054146	5979	0.362541	2.13e-05	0.00335786	0.0264993	0.0853835	0.0588842
TRMT61B:I004	TRMT61B	2:29072688-29093175	29075366	29083983	8618	0.393106	0.000587259	0.0456368	0.0588235	0.117241	0.0584179
ACO1:I019	ACO1	9:32384601-32450832	32434700	32436247	1548	4.25611	6.85e-51	1.16e-46	0.00327869	0.0615641	0.0582854
TRAF2:I001	TRAF2	9:139780965-139821067	139780994	139793164	12171	0.374504	9.77e-07	0.00025141	0.101449	0.159664	0.0582146
DHX57:I015	DHX57	2:39024876-39103021	39075545	39081195	5651	0.591287	1.23e-06	0.000301187	0.0794393	0.137615	0.0581754
TRIM21:I002	TRIM21	11:4406127-4414926	4407488	4408197	710	1.6664	3.53e-05	0.00511274	0.0357143	0.0938776	0.0581633
NUDCD3:I002	NUDCD3	7:44421965-44530385	44432085	44444038	11954	0.308367	5.54e-08	2.05e-05	0.0931677	0.151292	0.0581238
MLLT6:I009	MLLT6	17:36861873-36886056	36872082	36872619	538	0.718635	2.64e-06	0.000583557	0.213592	0.271375	0.0577832
TAF11:I005	TAF11	6:34845555-34855848	34850858	34855563	4706	0.638289	0.000202769	0.0204135	0.0463215	0.103896	0.0575746
TNKS1BP1:I006	TNKS1BP1	11:57067103-57092413	57070300	57075868	5569	0.433448	4.11e-06	0.000846796	0.12	0.177453	0.057453
DDX17:I003	DDX17	22:38879443-38902345	38884121	38888060	3940	0.454011	3.63e-16	5e-13	0.221231	0.278621	0.0573906
KDM3B:I007	KDM3B	5:137688285-137772716	137722311	137726701	4391	0.508259	3.64e-05	0.00523245	0.0531646	0.110553	0.0573882
HIP1R:I026	HIP1R	12:123319262-123347507	123344625	123344694	70	1.2281	0.000457118	0.0379394	0.0514286	0.108475	0.057046
COL12A1:I001	COL12A1	6:75794042-75915623	75796274	75797292	1019	3.56819	0.000176519	0.0181918	0.04	0.0967742	0.0567742
AGAP3:I020	AGAP3	7:150782918-150841523	150839140	150839249	110	2.94453	0.00157604	0.0911688	0	0.0566038	0.0566038
RPAIN:Io008	RPAIN	17:5322961-5336340	5329620	5335861	6242	0.233518	0.000407427	0.0348895	0.463087	0.519608	0.0565206
GTPBP10:I006	GTPBP10	7:89975979-90020769	89984545	90001468	16924	-0.287299	0.000660714	0.0497536	0.0305344	0.0869565	0.0564222
SS18L1:Io012	SS18L1	20:60718776-60757566	60718946	60733727	14782	0.328438	0.00126979	0.0795433	0.0645161	0.120879	0.056363
SLC25A46:I006	SLC25A46	5:110073837-110100861	110083965	110091164	7200	0.502864	6.77e-10	3.93e-07	0.0301291	0.0864198	0.0562906
CASK:Io008	CASK	23:41374189-41782287	41414889	41419031	4143	0.568462	0.000397942	0.0343974	0.0278638	0.0840336	0.0561698
DNHD1:I004	DNHD1	11:6518526-6593254	6524157	6530109	5953	-0.62644	0.000677898	0.0507396	0.15493	0.211009	0.0560796
KRI1:I017	KRI1	19:10663761-10676702	10675711	10676392	682	1.39666	7.74e-05	0.00952623	0.0234742	0.0793651	0.0558909
ADPGK:Io001	ADPGK	15:73043708-73076126	73045234	73047896	2663	0.332096	0.00107271	0.0707766	0.100213	0.155779	0.0555657
ASAP2:Io022	ASAP2	2:9346894-9545812	9528676	9533610	4935	0.488694	0.000381994	0.0333379	0.0385757	0.0941176	0.055542
EIF4G1:I001	EIF4G1	3:184032283-184053146	184032463	184033276	814	0.835013	5.92e-15	7.19e-12	0.0374194	0.0926457	0.0552263
SEC31A:Io005	SEC31A	4:83739814-83812433	83750212	83763337	13126	0.339204	1.11e-08	4.99e-06	0.498282	0.55336	0.0550779
NAA25:I002	NAA25	12:112464493-112546635	112471184	112477032	5849	0.296168	0.000456698	0.0379394	0.0634146	0.11828	0.0548649
DHX34:I001	DHX34	19:47852538-47885961	47852610	47856010	3401	0.424933	2.89e-08	1.17e-05	0.168421	0.222857	0.0544361
TRIM66:I018	TRIM66	11:8633584-8680383	8671435	8673346	1912	1.75437	0.00124179	0.0782346	0.0149254	0.0693069	0.0543816
SAFB2:I015	SAFB2	19:5587010-5622938	5611642	5612550	909	0.606224	1.89e-05	0.00303493	0.0692076	0.123567	0.0543593
SPG7:I003	SPG7	16:89574796-89624176	89579446	89590413	10968	0.218689	0.000882893	0.061715	0.159363	0.213611	0.054248
FAM21C:I002	FAM21C	10:46222648-46288412	46222988	46224309	1322	0.521747	0.00145328	0.0866555	0.0828729	0.136929	0.0540565
ENOSF1:Io019	ENOSF1	18:670324-712662	706579	712503	5925	0.528816	4.17e-05	0.00584299	0.103203	0.157025	0.0538219
KLC1:I013	KLC1	14:104095525-104167888	104145883	104151322	5440	0.242859	0.00144229	0.0862201	0.285714	0.339416	0.0537018
SLFN13:I004	SLFN13	17:33762115-33775856	33772713	33774286	1574	-0.857678	2.3e-06	0.000516301	0.298246	0.351351	0.0531057
PGS1:I011	PGS1	17:76374699-76420740	76400171	76410959	10789	0.343173	0.00103002	0.0689412	0.112676	0.165775	0.0530993
SPAG9:I005	SPAG9	17:49039535-49198226	49053263	49054468	1206	0.355558	0.000617769	0.0472358	0.211704	0.264654	0.0529497
PAXIP1:I005	PAXIP1	7:154735400-154794682	154739714	154745964	6251	0.461837	2.54e-06	0.000564203	0.0368932	0.0896552	0.052762
PPP6R2:I002	PPP6R2	22:50781746-50883518	50810580	50832321	21742	0.357529	0.00130513	0.0807298	0.0545455	0.107143	0.0525974
DPYSL4:I001	DPYSL4	10:134000414-134019280	134000607	134004250	3644	1.05076	2.02e-07	6.51e-05	0.0318471	0.0843373	0.0524902
RSRP1:I002	RSRP1	1:25568740-25573985	25570125	25571640	1516	-0.280378	0.00161641	0.0928091	0.698925	0.751351	0.0524266
CAMK1:I010	CAMK1	3:9799029-9811668	9807575	9809350	1776	-0.530772	5.27e-05	0.00712048	0.155963	0.208054	0.0520904
PRAME:Io005	PRAME	22:22890118-22901768	22899330	22899964	635	0.28311	0.000736037	0.0539488	0.234921	0.286927	0.0520064
MIPEP:I002	MIPEP	13:24304328-24463587	24330758	24334234	3477	1.71738	7.47e-11	5.25e-08	0	0.0517928	0.0517928
C1QTNF1:I006	C1QTNF1	17:77019016-77045870	77040206	77042636	2431	1.95464	0.00104023	0.0692437	0	0.0515464	0.0515464
MCAM:I011	MCAM	11:119179234-119187840	119183660	119185198	1539	4.0072	2.58e-07	7.99e-05	0	0.0512821	0.0512821
PIEZO1:I050	PIEZO1	16:88781746-88851628	88815888	88851308	35421	0.961198	4.76e-39	3.87e-35	0.0165746	0.0672646	0.05069
TMEM168:I003	TMEM168	7:112402437-112430478	112415374	112423752	8379	0.283865	0.000657029	0.0495732	0.181102	0.231788	0.0506857
MORF4L2:Io011	MORF4L2	23:102930426-102943086	102933580	102940098	6519	0.354467	3.45e-08	1.36e-05	0.0760034	0.126678	0.0506749
ULK1:I015	ULK1	12:132379279-132407707	132398382	132398896	515	0.91972	0.000169678	0.0176718	0.0487013	0.0992647	0.0505634
BBIP1:I005	BBIP1	10:112658488-112679124	112667595	112677878	10284	0.370167	8.45e-05	0.0102281	0.254237	0.304348	0.0501105
SPG20:Io010	SPG20	13:36875775-36944317	36909970	36920361	10392	0.399479	1.34e-05	0.00227962	0.0704225	0.120482	0.0500594
HSPA12A:I007	HSPA12A	10:118430703-118502085	118451979	118458145	6167	0.272086	0.000391377	0.0340027	0.191781	0.241758	0.0499774
RPAIN:Io009	RPAIN	17:5322961-5336340	5326150	5335861	9712	0.218059	0.000330489	0.0298208	0.0616822	0.11157	0.049888
ATP11C:I001	ATP11C	23:138808505-138914447	138811122	138813809	2688	0.856616	0.000153727	0.0163242	0.0420168	0.0917874	0.0497706
U2SURP:I013	U2SURP	3:142720372-142779567	142742861	142745990	3130	0.223072	0.000523057	0.0417401	0.0926316	0.142319	0.049687
C3:I027	C3	19:6677846-6720693	6707941	6709694	1754	2.10023	2.94e-05	0.00437983	0.0144928	0.0641509	0.0496582
NPLOC4:I001	NPLOC4	17:79523911-79604179	79526443	79532530	6088	0.377953	6.21e-09	2.95e-06	0.115625	0.165217	0.0495924
POLG:I018	POLG	15:89859536-89878026	89871767	89871915	149	1.4267	0.00141109	0.0850914	0.0173697	0.0666667	0.0492969
SPG20:Io011	SPG20	13:36875775-36944317	36909970	36920718	10749	0.389297	6.64e-06	0.00126925	0.0649351	0.114155	0.0492202
SRSF11:I004	SRSF11	1:70671365-70717701	70694239	70697950	3712	0.258257	9.92e-06	0.00175964	0.140709	0.189474	0.0487648
ZNF704:I002	ZNF704	8:81540686-81787016	81555365	81571819	16455	0.294854	6.65e-05	0.0084511	0	0.0485437	0.0485437
HAVCR1:I003	HAVCR1	5:156456424-156486130	156459899	156464257	4359	0.402415	1.34e-10	9.22e-08	0.248598	0.297059	0.0484607
MORC2:Io025	MORC2	22:31322598-31364483	31354681	31363807	9127	0.451327	4.87e-05	0.00666323	0.0320856	0.0803859	0.0483003
OAZ2:Io004	OAZ2	15:64979773-64995480	64983788	64995227	11440	0.268616	0.000252521	0.0244106	0.223301	0.271318	0.0480169
MANBA:I012	MANBA	4:103552643-103682151	103611929	103635594	23666	-0.520432	0.000764327	0.0554788	0.0169492	0.0649351	0.0479859
DDX55:I005	DDX55	12:124086672-124105482	124092210	124093226	1017	0.485669	0.00117739	0.0752936	0.0644258	0.112399	0.0479728
STRA6:I007	STRA6	15:74471808-74502046	74477397	74481455	4059	0.311691	0.000626423	0.0476509	0.0805369	0.128358	0.0478213
NDUFAF5:I003	NDUFAF5	20:13765672-13799067	13769299	13773805	4507	0.600363	0.00142454	0.085542	0	0.047619	0.047619
CASK:I011	CASK	23:41374189-41782287	41416354	41419031	2678	0.913839	6.97e-05	0.00873794	0	0.047619	0.047619
TCHP:I013	TCHP	12:110338079-110355874	110353352	110354395	1044	1.16135	0.000331076	0.0298594	0.0208333	0.0683761	0.0475427
SMYD5:I002	SMYD5	2:73441366-73454355	73446098	73447178	1081	1.04737	7.57e-06	0.00141677	0.0696921	0.117117	0.0474251
TMEM165:I007	TMEM165	4:56262080-56292342	56290811	56291542	732	1.01722	1.79e-07	5.84e-05	0.0340136	0.0812065	0.0471929
DHX57:I019	DHX57	2:39024876-39103021	39085979	39088140	2162	0.777762	0.00109845	0.071748	0.0473373	0.0945274	0.0471901
LUC7L:I009	LUC7L	16:238970-279449	277336	279277	1942	0.435061	3.56e-05	0.00514062	0.13217	0.179138	0.0469687
TRAPPC12:I006	TRAPPC12	2:3383446-3483342	3447663	3461391	13729	0.423094	3.13e-09	1.58e-06	0.0421941	0.0890688	0.0468747
PLCG2:I025	PLCG2	16:81812863-81996298	81965260	81968033	2774	2.42429	1.74e-05	0.00284777	0	0.046729	0.046729
HERC5:I020	HERC5	4:89378268-89427319	89422137	89425382	3246	1.57043	1.14e-06	0.000280873	0	0.0466733	0.0466733
FBXW5:I003	FBXW5	9:139834885-139839206	139836137	139836497	361	0.45093	0.000604934	0.0465463	0.0735178	0.120098	0.0465803
CTSH:I003	CTSH	15:79214092-79237420	79217783	79220054	2272	0.917667	0.000495127	0.0401234	0.0254777	0.0717703	0.0462926
ZNF573:I014	ZNF573	19:38229203-38270230	38264392	38270183	5792	-1.18348	0.00171069	0.0965274	0	0.0461538	0.0461538
RASSF7:I004	RASSF7	11:560971-564025	562777	563188	412	2.39871	0.000163093	0.0171483	0	0.0460251	0.0460251
RBM39:I007	RBM39	20:34291531-34330258	34301019	34302106	1088	0.639526	1.7e-09	9.06e-07	0.0223124	0.0680628	0.0457505
P3H4:I003	P3H4	17:39958205-39968451	39963132	39964110	979	0.608768	0.001148	0.0741746	0.0401146	0.0857143	0.0455997
RBM39:Io014	RBM39	20:34291531-34330258	34326940	34328745	1806	0.400327	3.86e-09	1.89e-06	0.0489627	0.0944351	0.0454724
ACO1:I022	ACO1	9:32384601-32450832	32449080	32449995	916	3.26153	7.75e-23	2.3e-19	0	0.0451866	0.0451866
SRGAP1:I011	SRGAP1	12:64238541-64541613	64480807	64485055	4249	0.563336	7.76e-15	9.3e-12	0.107143	0.152284	0.0451414
MLKL:I006	MLKL	16:74705753-74734789	74709663	74712796	3134	0.477813	0.000321898	0.029266	0.165919	0.120521	-0.0453981
SP100:I029	SP100	2:231280871-231410317	231375882	231379809	3928	0.617561	0.00015715	0.0166262	0.288889	0.243243	-0.0456456
MLLT10:I027	MLLT10	10:21823101-22032559	22024165	22028958	4794	-0.376604	6.92e-06	0.00131227	0.13948	0.093578	-0.0459019
TMEM67:Io031	TMEM67	8:94767072-94831460	94770805	94776069	5265	-0.596712	0.000966062	0.0656739	0.147541	0.101124	-0.0464174
PDSS1:I010	PDSS1	10:26986595-27035726	27024509	27031425	6917	-0.361329	0.000509538	0.0408908	0.117904	0.0714286	-0.0464754
RTTN:I021	RTTN	18:67671043-67872962	67760041	67776733	16693	-0.566418	6.57e-05	0.00837697	0.0652174	0.0185185	-0.0466989
FBF1:I005	FBF1	17:73906618-73937119	73910380	73910827	448	-1.17456	0.00148079	0.0876259	0.193548	0.146341	-0.0472069
ZNF248:I005	ZNF248	10:38065454-38147012	38127040	38145223	18184	0.499104	4.9e-07	0.000140036	0.12605	0.078125	-0.0479254
TRIM56:I001	TRIM56	7:100728720-100735019	100728853	100730286	1434	-0.563745	1.28e-06	0.000313674	0.163077	0.114391	-0.0486858
LOC100506100:I001	LOC100506100	9:131486741-131495522	131486915	131495120	8206	0.478449	6.87e-09	3.23e-06	0.114754	0.0647482	-0.0500059
ZFAS1:Io007	ZFAS1	20:47894715-47905795	47897108	47905581	8474	-0.787422	1.11e-28	4.94e-25	0.127572	0.0774476	-0.0501244
CEP63:I010	CEP63	3:134204575-134293855	134256111	134264427	8317	0.488435	0.000416749	0.0354658	0.0763889	0.0254958	-0.0508931
SNHG15:I003	SNHG15	7:45022627-45026259	45024026	45025619	1594	-0.502272	0.000145826	0.0156675	0.190184	0.13852	-0.0516641
GLI2:I004	GLI2	2:121554867-121750229	121713007	121726289	13283	0.317323	0.000110861	0.0127064	0.178378	0.125749	-0.0526299
COQ6:I008	COQ6	14:74416637-74429813	74425928	74426117	190	-1.34811	0.0017631	0.0983275	0.105455	0.0511364	-0.0543182
EPB41L4A-AS1:I001	EPB41L4A-AS1	5:111496223-111498198	111496993	111497399	407	-1.28344	0.000706305	0.052261	0.0788644	0.0244698	-0.0543945
TUT1:I002	TUT1	11:62342517-62359109	62344222	62344378	157	-1.87084	0.00056732	0.0445128	0.0967742	0.0416667	-0.0551075
ATXN7L1:I009	ATXN7L1	7:105245221-105517031	105283569	105305512	21944	-0.721873	6.15e-05	0.00797836	0.0909091	0.0357143	-0.0551948
TRIM11:I001	TRIM11	1:228581377-228594517	228582954	228584647	1694	-0.53631	8.15e-06	0.00149895	0.168919	0.113445	-0.0554735
DTX2:I003	DTX2	7:76090972-76135312	76093027	76099616	6590	0.400215	0.000661482	0.0497638	0.421875	0.366071	-0.0558036
ARHGAP26:I022	ARHGAP26	5:142150292-142608572	142587039	142593561	6523	0.559357	8.3e-07	0.00021827	0.333333	0.276596	-0.0567376
RECQL5:I020	RECQL5	17:73622925-73663269	73662652	73663123	472	-0.621705	3.59e-06	0.000752553	0.681356	0.624521	-0.0568349
XRCC3:Io011	XRCC3	14:104163954-104181823	104179269	104181760	2492	0.314352	0.000301477	0.0280278	0.431373	0.373913	-0.0574595
HGSNAT:I014	HGSNAT	8:42995592-43057970	43048987	43052090	3104	0.49297	0.00058125	0.0453206	0.133903	0.0758621	-0.0580411
EPB41L4A:I001	EPB41L4A	5:111498315-111755010	111500816	111504435	3620	-0.593193	0.00173554	0.0974003	0.0857143	0.027027	-0.0586873
ARRDC2:Io001	ARRDC2	19:18111941-18124911	18112383	18119519	7137	0.415119	3.55e-07	0.000106589	0.228758	0.169811	-0.0589468
SMYD5:I001	SMYD5	2:73441366-73454355	73441491	73445988	4498	0.419447	6.67e-06	0.00127284	0.123457	0.0642202	-0.0592366
TEX10:I001	TEX10	9:103064357-103115259	103064587	103065913	1327	0.380587	0.000644167	0.0487627	0.272109	0.212291	-0.0598183
NADK2:I001	NADK2	5:36192691-36242381	36195385	36197642	2258	-0.785194	2.13e-05	0.00336056	0.0909091	0.0308642	-0.0600449
FKBP11:I007	FKBP11	12:49315742-49319330	49318895	49319082	188	-1.09269	1.05e-07	3.66e-05	0.11649	0.056313	-0.0601772
SNHG1:I007	SNHG1	11:62619460-62623360	62622024	62622359	336	-0.509649	0.000379834	0.0331694	0.149451	0.0867518	-0.0626987
TMEM50B:I001	TMEM50B	21:34804793-34852316	34805110	34811520	6411	-0.556631	1.55e-14	1.77e-11	0.877133	0.813559	-0.0635738
DTX2P1-UPK3BP1-PMS2P11:I005	DTX2P1-UPK3BP1-PMS2P11	7:76610139-76653076	76633625	76634866	1242	-0.551313	0.00164725	0.0940828	0.162393	0.0985915	-0.0638016
HDAC7:I002	HDAC7	12:48176494-48213763	48178001	48179169	1169	-0.477309	0.000499717	0.0402902	0.145205	0.0811881	-0.0640174
ZNF740:I001	ZNF740	12:53574535-53584654	53574622	53575460	839	-1.47398	2.06e-05	0.00326612	0.0971787	0.0325581	-0.0646205
CCDC176:I011	CCDC176	14:74486059-74532796	74523962	74531390	7429	0.378735	2.46e-05	0.00375557	0.111111	0.0461538	-0.0649573
PPAPDC1B:I007	PPAPDC1B	8:38120650-38126738	38126509	38126643	135	-1.24385	0.00155173	0.0901411	0.117409	0.0519481	-0.0654609
UBE2I:Io007	UBE2I	16:1359154-1377019	1359273	1364020	4748	0.20083	0.00152247	0.0890221	0.326923	0.261261	-0.0656618
THSD7A:I001	THSD7A	7:11410062-11871824	11415506	11416196	691	-1.60124	0.00156024	0.0905512	0.0657439	0	-0.0657439
PKNOX1:I001	PKNOX1	21:44394620-44454041	44394775	44424435	29661	0.607284	1.39e-05	0.00234271	0.0666667	0	-0.0666667
POLI:I008	POLI	18:51795849-51824604	51813782	51818202	4421	-0.501391	0.0012352	0.0778986	0.153846	0.0869565	-0.0668896
FAAP24:I001	FAAP24	19:33463123-33468401	33463253	33464089	837	-1.46957	4.1e-05	0.00576862	0.0967742	0.0294118	-0.0673624
LINC01578:I004	LINC01578	15:93426073-93441977	93427009	93428744	1736	-0.453171	0.000377047	0.0329875	0.186992	0.119171	-0.0678209
HAVCR1:Io009	HAVCR1	5:156456424-156486130	156456853	156464257	7405	0.296394	1.53e-07	5.05e-05	0.311164	0.243319	-0.0678446
ACCS:I013	ACCS	11:44087729-44105569	44102871	44104718	1848	-0.871644	9.71e-06	0.00173141	0.0860215	0.018018	-0.0680035
TM9SF1:I002	TM9SF1	14:24658349-24664942	24659860	24661376	1517	-0.437864	5.47e-07	0.000153751	0.235421	0.167155	-0.0682657
LINC01184:I001	LINC01184	5:127357244-127418766	127359991	127396835	36845	-0.433321	0.000527744	0.0420067	0.104167	0.0352941	-0.0688725
SS18:I005	SS18	18:23596217-23671181	23615888	23618518	2631	0.418536	5.65e-07	0.000157785	0.6	0.530387	-0.0696133
DYRK1B:I009	DYRK1B	19:40315987-40324873	40320668	40321014	347	-1.52049	0.000122519	0.0137064	0.0992366	0.0289389	-0.0702977
DUSP16:I001	DUSP16	12:12626216-12715448	12630950	12633156	2207	-0.766522	1.13e-06	0.000279742	0.138889	0.0681818	-0.0707071
POC1B:Io011	POC1B	12:89813498-89920039	89885893	89918896	33004	-0.557183	2.09e-15	2.65e-12	0.0952381	0.0243902	-0.0708479
LINC-PINT:I013	LINC-PINT	7:130562321-130794675	130652277	130668811	16535	-0.61371	8.24e-11	5.75e-08	0.25	0.178571	-0.0714286
SNHG1:I006	SNHG1	11:62619460-62623360	62621537	62621990	454	-0.618646	0.000172163	0.0178511	0.171678	0.0987654	-0.0729126
DPY19L1P1:I009	DPY19L1P1	7:32620553-32758780	32672233	32674863	2631	-1.55194	0.000115585	0.0131272	0.0933333	0.0169492	-0.0763842
TMEM170A:Io003	TMEM170A	16:75477142-75498635	75481587	75485635	4049	-0.398733	0.000469308	0.0385699	0.644172	0.567568	-0.0766042
PTPRU:I031	PTPRU	1:29563028-29653325	29647338	29649882	2545	0.852476	0.00125139	0.0786275	0.121212	0.0444444	-0.0767677
NOSTRIN:I023	NOSTRIN	2:169643049-169721849	169718560	169721343	2784	-0.448585	0.000200167	0.020182	0.5	0.422535	-0.0774648
CNTLN:I014	CNTLN	9:17134989-17503921	17342443	17366614	24172	-0.495638	0.000240261	0.0235048	0.135802	0.0576923	-0.0781102
SMG9:I005	SMG9	19:44235301-44259142	44238648	44241748	3101	-0.318615	0.000118173	0.0133481	0.201426	0.122616	-0.0788102
LINC00673:I001	LINC00673	17:70399463-70588943	70400958	70424376	23419	-0.44794	5.94e-06	0.0011595	0.108108	0.027668	-0.0804401
DNM1L:Io015	DNM1L	12:32832134-32898584	32890877	32892997	2121	0.271699	0.000966239	0.0656739	0.658537	0.577982	-0.0805549
FN3K:I004	FN3K	17:80693452-80709073	80699270	80706730	7461	-0.703638	0.00113754	0.0736771	0.0810811	0	-0.0810811
DNHD1:I028	DNHD1	11:6518526-6593254	6580514	6584211	3698	-0.950205	5.25e-05	0.00710397	0.0810811	0	-0.0810811
KIAA1217:I024	KIAA1217	10:23983675-24836777	24825823	24831621	5799	1.00037	4.23e-09	2.06e-06	0.121951	0.04	-0.0819512
LOC100288069:I006	LOC100288069	1:700245-714068	709661	713663	4003	-0.502938	3.97e-05	0.00561554	0.647887	0.565714	-0.082173
GTPBP2:I003	GTPBP2	6:43588218-43596983	43590542	43591473	932	0.469352	0.000938309	0.0643769	0.333333	0.250859	-0.0824742
MIR31HG:I001	MIR31HG	9:21454267-21559697	21455944	21476897	20954	-0.434359	0.00075218	0.0548953	0.152778	0.0676692	-0.0851086
DUXAP8:I002	DUXAP8	22:16150529-16193009	16162488	16186810	24323	-0.215491	3.82e-05	0.00545488	0.390135	0.301587	-0.0885472
ZRANB3:I001	ZRANB3	2:135954539-136288806	135958011	135960401	2391	-2.11849	1.07e-06	0.000268485	0.104762	0.015625	-0.0891369
C14orf79:I003	C14orf79	14:105452616-105461855	105457958	105459284	1327	-1.2408	6.04e-05	0.00787425	0.185841	0.0945946	-0.0912461
ZNF276:Io009	ZNF276	16:89786776-89807332	89800447	89804213	3767	-0.464704	5.33e-05	0.00717761	0.290323	0.198718	-0.0916046
THAP9-AS1:I002	THAP9-AS1	4:83814605-83822069	83816928	83819141	2214	-0.477404	8.11e-06	0.00149422	0.41784	0.324415	-0.0934257
IGSF11:I002	IGSF11	3:118619479-118864898	118623646	118624442	797	-0.874595	0.00133613	0.0818625	0.156716	0.062201	-0.0945155
ZNF236:Io001	ZNF236	18:74534563-74682682	74534619	74561481	26863	-0.441515	6.84e-05	0.00861515	0.111111	0.0149254	-0.0961857
IDUA:I008	IDUA	4:980785-998345	996274	996519	246	-3.17735	0.000373305	0.0327367	0.125	0.025	-0.1
KIF7:I005	KIF7	15:90171201-90198682	90174942	90176050	1109	-0.742142	0.000499542	0.0402902	0.277108	0.175573	-0.101536
SAMD4B:I018	SAMD4B	19:39833099-39875537	39873932	39874138	207	-0.336303	0.000836389	0.0593732	0.443548	0.340458	-0.10309
IQCB1:I016	IQCB1	3:121488610-121553926	121547820	121553237	5418	-0.354159	0.00166291	0.0947459	0.378049	0.273927	-0.104121
HOXB9:I001	HOXB9	17:46698519-46703835	46700498	46703114	2617	-0.547963	1.6e-05	0.00263826	0.19	0.0841121	-0.105888
TEX9:I010	TEX9	15:56657622-56738195	56687033	56704499	17467	-0.661972	4.26e-05	0.00594741	0.2	0.0897436	-0.110256
SREBF1:I020	SREBF1	17:17714663-17740325	17726922	17740040	13119	0.364955	4.12e-06	0.000848216	0.516484	0.405797	-0.110686
REPIN1:I003	REPIN1	7:150065879-150071133	150066958	150067848	891	-0.241731	0.00149173	0.0879115	0.857759	0.746535	-0.111224
MAFF:I005	MAFF	22:38597939-38612517	38609897	38610426	530	-1.67919	8.36e-06	0.00153047	0.15493	0.0418605	-0.113069
TM9SF1:I001	TM9SF1	14:24658349-24664942	24659015	24659585	571	-0.552202	2.42e-05	0.00371544	0.328467	0.215116	-0.113351
ANKMY1:I020	ANKMY1	2:241418839-241500527	241468927	241492330	23404	-0.240937	0.00116703	0.074911	0.173077	0.0571429	-0.115934
SNHG1:I005	SNHG1	11:62619460-62623360	62621306	62621489	184	-0.729391	5e-09	2.4e-06	0.248751	0.132733	-0.116019
TRMT13:I010	TRMT13	1:100598706-100616054	100613883	100614180	298	-1.016	0.00108125	0.0711395	0.364865	0.24812	-0.116745
CYP4F3:Io014	CYP4F3	19:15751707-15771570	15754862	15757861	3000	-0.453629	0.000231246	0.0227538	0.314286	0.196429	-0.117857
LEPR:Io019	LEPR	1:65886335-66103176	66088665	66098834	10170	-0.762502	0.000931612	0.0640897	0.146667	0.0280374	-0.118629
CXCL2:I001	CXCL2	4:74962754-74964997	74963489	74964317	829	-0.41467	0.000894565	0.0621122	0.333333	0.206349	-0.126984
TRA2A:Io008	TRA2A	7:23544401-23571660	23562052	23571407	9356	0.232176	0.000356143	0.0315572	0.518325	0.387097	-0.131228
ANKMY1:Io019	ANKMY1	2:241418839-241500527	241465267	241492330	27064	-0.242835	0.000326652	0.0295572	0.288889	0.155963	-0.132926
ZBTB20:I001	ZBTB20	3:114033347-114866127	114058274	114069120	10847	-0.51382	0.000702383	0.0520254	0.158879	0.0246914	-0.134187
HNRNPDL:I003	HNRNPDL	4:83343717-83351378	83346821	83347189	369	0.288448	0.000347981	0.0309955	0.636132	0.500386	-0.135747
GTF2IP20:I010	GTF2IP20	1:224138968-224180346	224175857	224179941	4085	-0.697562	3.47e-05	0.00502852	0.627907	0.491892	-0.136015
KIF7:I003	KIF7	15:90171201-90198682	90172805	90173517	713	-0.750238	0.000165529	0.0173751	0.640449	0.504	-0.136449
ALDH6A1:I003	ALDH6A1	14:74524368-74551196	74532064	74533407	1344	-1.00043	4.79e-07	0.000137195	0.218045	0.08	-0.138045
EFCAB10:I003	EFCAB10	7:105205580-105221976	105209738	105209853	116	-1.83134	0.000158578	0.0167583	0.25	0.0943396	-0.15566
CANT1:I006	CANT1	17:76987798-77005899	76994369	77005745	11377	0.77477	2.74e-21	7.12e-18	0.462687	0.306931	-0.155756
UPP1:Io014	UPP1	7:48128200-48148330	48141468	48146469	5002	-0.290391	0.000617137	0.0472327	0.668508	0.512195	-0.156313
THAP9-AS1:Io007	THAP9-AS1	4:83814605-83822069	83816928	83821229	4302	-0.356573	1.55e-05	0.00257116	0.6	0.43379	-0.16621
CIDECP:I001	CIDECP	3:10059237-10067820	10059756	10065243	5488	-0.686384	2.46e-11	1.92e-08	0.389831	0.222222	-0.167608
SNHG12:I002	SNHG12	1:28905050-28908366	28906100	28906423	324	-0.544957	0.000390421	0.0339512	0.422764	0.245	-0.177764
MYADM:Io001	MYADM	19:54368838-54379689	54368983	54373007	4025	0.305986	0.000283299	0.0266558	0.492147	0.314381	-0.177765
PVT1:I003	PVT1	8:128902874-129113499	128996451	129001407	4957	-0.631937	0.000552302	0.0435903	0.511111	0.333333	-0.177778
MCTP1:I003	MCTP1	5:94041242-94620279	94046633	94050481	3849	-0.882201	1.74e-06	0.000408794	0.428571	0.213115	-0.215457
DDIT3:Io007	DDIT3	12:57910371-57914300	57911222	57911488	267	-0.631399	0.000964859	0.0656525	0.333333	0.113218	-0.220115
CA12:Io011	CA12	15:63615730-63674309	63619433	63631017	11585	0.216696	0.000112675	0.0128669	0.464435	0.228381	-0.236054
AP5Z1:I014	AP5Z1	7:4815262-4834026	4829561	4830089	529	-0.917962	0.000171795	0.0178426	0.657143	0.415094	-0.242049
DMTF1:Io020	DMTF1	7:86781677-86825648	86810658	86811371	714	-0.879	0.00130211	0.0806228	0.43662	0.18	-0.25662
RAD9A:I003	RAD9A	11:67159423-67165883	67160254	67160966	713	-0.669132	8.18e-05	0.00992465	0.515924	0.252336	-0.263587
SAT1:I005	SAT1	23:23801275-23804340	23802521	23803444	924	-0.445799	4.99e-14	5.46e-11	0.62813	0.360574	-0.267556
FZD4:I001	FZD4	11:86656717-86666440	86663513	86665842	2330	-0.536808	1.09e-05	0.00190906	0.835294	0.565891	-0.269403
SAT1:I003	SAT1	23:23801275-23804340	23802001	23802410	410	-0.452101	1.54e-13	1.58e-10	0.659756	0.383446	-0.27631
RPL32P3:I001	RPL32P3	3:129101677-129118282	129103062	129112477	9416	-0.186603	0.0016354	0.0935489	0.771429	0.491228	-0.280201
PTRH2:I003	PTRH2	17:57774667-57784959	57777551	57784731	7181	0.285458	7.51e-05	0.00928377	0.820513	0.538462	-0.282051
MCTP1:I002	MCTP1	5:94041242-94620279	94044315	94046522	2208	-1.28612	2.5e-05	0.00380928	0.4375	0.029703	-0.407797
GNL3:I003	GNL3	3:52719936-52728510	52720219	52720784	566	1.30201	1.17e-08	5.22e-06	0.851852	0.22	-0.631852

## Sheet: PSI
Bin name	Annotated event	Gene Symbol	Gene_coordinates	Start	End	Length	Log Fold Change	pvalue	False Discovery Rate (FDR)	Percentaje Exon Inclusion (PSI) Mock	PSI DENV	PSI delta
PYCR1:E010	IR	PYCR1	17:79890262-79895204	79894738	79895055	318	0.901134	5.39e-08	2.01e-05	0.475465	0.388679	-0.0867861
SRSF2:E003	ES	SRSF2	17:74730197-74733493	74731854	74731957	104	0.47403	1.68e-09	9e-07	0.08	0.142099	0.0620991
PPIA:E002	ES	PPIA	7:44836235-44842722	44838347	44838503	157	0.844386	7.74e-25	2.89e-21	0.359633	0.592188	0.232555
HNRNPDL:E002	ES	HNRNPDL	4:83343717-83351378	83346716	83346820	105	0.497138	6.13e-06	0.00118543	0.164557	0.364103	0.199546
LRRC24:E002	ES	LRRC24	8:145747761-145752416	7021894	7022191	298	-0.519833	0.000251893	0.0243715	0.608974	0.73384	0.124866
MYBL1:E002	ES	MYBL1	8:67474410-67525484	67478299	67478478	180	1.23458	0.000111281	0.0127467	0.0683761	0.14386	0.0754836
TIMM8B:E002	ES	TIMM8B	11:111955539-111957522	111956702	111957034	333	0.434763	0.000513165	0.0411614	0.241304	0.298701	0.057397
ERP29:E002	ES	ERP29	12:112451152-112461024	112457560	112457698	139	-0.253412	0.00175384	0.0980453	0.854871	0.723055	-0.131816
FKBP14:E003	ES	FKBP14	7:30050199-30066417	30059829	30059920	92	1.51376	0.000135493	0.0147521	0.0152672	0.130435	0.115168
SRP9:E003	ES	SRP9	1:225965515-225978168	225974564	225974687	124	0.59513	0.000504264	0.0405344	0.284519	0.39469	0.110171
UQCRH:E003	ES	UQCRH	1:46769285-46782449	46775569	46775716	148	0.431406	0.00173952	0.0975462	0.251876	0.347867	0.0959916
DTX2:E003	ES	DTX2	7:76090972-76135312	76099617	76099736	120	1.10586	1.13e-05	0.00197399	0.132159	0.203187	0.0710287
SRSF6:E003	ES	SRSF6	20:42086504-42092244	42087793	42088060	268	0.46636	2.37e-08	9.76e-06	0.0501022	0.111586	0.0614834
SAT1:E004	ES	SAT1	23:23801275-23804340	23802411	23802520	110	0.391581	9.21e-10	5.2e-07	0.278409	0.542206	0.263796
SPAG9:E004	ES	SPAG9	17:49039535-49198226	49053224	49053262	39	-0.467972	0.00030646	0.0283502	0.524085	0.380186	-0.143898
ECT2:E005	ES	ECT2	3:172468475-172539264	172473273	172473365	93	-0.30922	0.00013378	0.0146253	0.742065	0.615145	-0.12692
ENOSF1:E007	ES	ENOSF1	18:670324-712662	678696	678737	42	0.696072	7.18e-05	0.00894638	0.883991	0.938412	0.0544209
RPGRIP1L:E008	ES	RPGRIP1L	16:53633151-53737846	53672222	53672323	102	1.22214	0.000302719	0.0280874	0.149606	0.275168	0.125561
DTX2:E008	ES	DTX2	7:76090972-76135312	76126654	76126794	141	-0.510011	0.000226264	0.0223732	0.716263	0.666384	-0.0498786
SMPD4:E010	ES	SMPD4	2:130908965-130940323	130918759	130918845	87	-0.718639	7.52e-05	0.00928758	0.359223	0.23741	-0.121813
RBM39:E018	ES	RBM39	20:34291531-34330258	34328447	34328519	73	0.461055	6.46e-05	0.00830578	0.17316	0.288742	0.115582
TRIP12:E042	ES	TRIP12	2:230628553-230786725	230725122	230725247	126	0.365239	0.000393313	0.0340918	0.343015	0.428044	0.0850298
GNL3:E003	Alt5ss	GNL3	3:52719936-52728510	52720122	52720218	97	2.15531	1.53e-06	0.000364031	0.00377358	0.126623	0.12285
ZGPAT:E004	Alt5ss	ZGPAT	20:62338794-62367494	62339522	62339540	19	2.08887	0.00027389	0.0259927	0.0892857	0.241667	0.152381
NCBP2:E006	Alt5ss	NCBP2	3:196662273-196669464	196668806	196669296	491	0.582565	0.000402485	0.0346018	0.140468	0.190184	0.0497158
MTIF2:E017	Alt5ss	MTIF2	2:55463756-55496384	55495953	55496304	352	-0.675128	0.00159044	0.0917061	0.126761	0.0701754	-0.0565851
HYOU1:E026	Alt5ss	HYOU1	11:118914896-118927957	118927731	118927863	133	0.692947	3.04e-08	1.22e-05	0.720588	0.931003	0.210415
YIF1B:E009	Alt3ss	YIF1B	19:38794200-38806606	38806357	38806362	6	0.78259	3.68e-06	0.000768276	0.277868	0.357598	0.0797303
YIF1B:E010	Alt3ss	YIF1B	19:38794200-38806606	38806363	38806386	24	0.856172	1.14e-09	6.32e-07	0.165548	0.288952	0.123404
MRPS34:E002	Alt3ss	MRPS34	16:1821896-1823140	1822515	1822535	21	-0.70385	1.84e-05	0.00296493	0.117262	0.0675134	-0.0497485
RPAIN:E006	Alt3ss	RPAIN	17:5322961-5336340	5331391	5331531	141	0.407291	0.000232225	0.0228261	0.559758	0.67	0.110242
LRRC24:E001	-	LRRC24	8:145747761-145752416	7019054	7019190	137	-0.523204	0.000496562	0.0401917	0.80597	0.886957	0.0809864
TNPO1:E002	-	TNPO1	5:72112418-72210215	72143930	72144078	149	0.315717	0.00133015	0.0817103	0.425545	0.513364	0.0878189
TACC1:E002	-	TACC1	8:38585704-38710546	38644722	38645261	540	0.474247	0.000293735	0.027432	0.280488	0.362069	0.0815812
ZC3H4:E002	-	ZC3H4	19:47567447-47617009	47572349	47572600	252	-0.342169	0.000910499	0.0629614	0.811861	0.743041	-0.0688203
C1orf131:E002	-	C1orf131	1:231359509-231376933	7261269	7261543	275	0.987436	3.91e-11	2.94e-08	0.571429	0.511111	-0.0603175
CLCN3:E003	-	CLCN3	4:170541672-170644338	170581213	170581599	387	1.38253	2.35e-09	1.21e-06	0.0701403	0.245791	0.175651
PMS2P3:E003	-	PMS2P3	7:75137069-75157453	75141633	75141745	113	1.27849	2.04e-07	6.54e-05	0.716981	0.776805	0.0598241
HNRNPH3:E003	-	HNRNPH3	10:70091768-70102953	70097615	70097753	139	-0.189781	0.00053702	0.0425639	0.858741	0.809604	-0.0491373
CCDC59:E004	-	CCDC59	12:82746083-82752584	82752002	82752199	198	0.392999	0.00163117	0.0933711	0.719557	0.775862	0.0563049
ZNF638:E004	-	ZNF638	2:71558885-71662191	71575883	71577401	1519	-0.226333	0.00132249	0.0814265	0.857724	0.692029	-0.165695
POPDC3:E005	-	POPDC3	6:105605775-105627858	105624068	105624130	63	4.00613	2.19e-07	6.94e-05	0.00694444	0.0943396	0.0873952
ASL:E005	-	ASL	7:65540776-65558329	65546790	65546984	195	-0.522871	0.000443302	0.0370843	0.834921	0.591022	-0.243898
CTBS:E005	-	CTBS	1:85018804-85040163	85035614	85035822	209	-0.724926	8.01e-05	0.00978906	0.89	0.69	-0.2
ENOSF1:E006	-	ENOSF1	18:670324-712662	677743	677872	130	0.532572	6.16e-05	0.00798742	0.860335	0.923695	0.0633596
TCF25:E007	-	TCF25	16:89939994-89977792	89960136	89960266	131	-0.332452	0.00162739	0.0932332	0.873578	0.802198	-0.0713799
SNHG1:E008	-	SNHG1	11:62619460-62623360	62622360	62622410	51	0.31488	0.000313061	0.0287757	0.816471	0.903054	0.0865839
WARS:E011	-	WARS	14:100800125-100842680	100841620	100841927	308	1.24227	1.62e-18	2.97e-15	0.0718954	0.309252	0.237357
YIF1B:E011	-	YIF1B	19:38794200-38806606	38806387	38806445	59	0.900056	9.95e-10	5.55e-07	0.0795948	0.163384	0.0837888
ANKRD30A:E012	-	ANKRD30A	10:37414785-37521495	37440988	37441049	62	1.12525	8.49e-06	0.00154717	0.291751	0.462937	0.171187
HDLBP:E029	-	HDLBP	2:242166682-242255115	242212176	242212246	71	0.690618	4.67e-08	1.77e-05	0.120668	0.210274	0.089607
PCNT:E033	-	PCNT	21:47744036-47865682	47845745	47845885	141	-1.43698	1.49e-11	1.2e-08	0.816425	0.280992	-0.535433
