# Supplementary material for: The Dengue Virus NS5 Protein Intrudes in the Cellular Spliceosome and Modulates Splicing
Source: PLoS Pathog. 2016 Aug 30;12(8):e1005841. doi: 10.1371/journal.ppat.1005841 (PMC5004807; doi:10.1371/journal.ppat.1005841)
Supplement: S3 Table — Filtered differential bins according FDR (False Discovery Rate) and delta PSI/PIR (Percentage of Exon Inclusion/ Percentage of Intron Retention) metric (XLSX) [file ppat.1005841.s008.xlsx]

## Sheet: PIR
		Table S3. Data of splicing events altered during DENV infection at 36 hpi. Filtered differential bins according FDR (False Discovery Rate) and delta PSI/PIR (Percentage of Exon Inclusion/ Percentaje of Intron Retention) metric.
Bin name	Gene Symbol	Gene_coordinates	Start	End	Length	Log Fold Change	pvalue	False Discovery Rate (FDR)	Percentaje Intron Retention (PIR) Mock	PIR DENV	Delta (PIR)
BICD1:I011	BICD1	12:32260185-32531141	32520680	32530473	9794	0.578908	5.4189e-05	0.00410489	0.235294	0.673469	0.438175
IDH1:Io010	IDH1	2:209100951-209119867	209118684	209119066	383	2.21411	1.56068e-55	5.91843e-52	0.381818	0.789474	0.407656
PDGFA:I001	PDGFA	7:536897-559481	538212	540067	1856	0.765207	0.000500078	0.0253612	0.214286	0.59322	0.378935
ADAM23:I024	ADAM23	2:207308368-207485854	207460887	207474633	13747	0.862242	1.23282e-19	1.05083e-16	0.0617284	0.421053	0.359324
DCAKD:Io004	DCAKD	17:43100706-43138477	43112368	43128728	16361	0.600327	6.90572e-08	1.1751e-05	0.244444	0.584906	0.340461
PRKAR1B:Io013	PRKAR1B	7:588834-767313	751165	766846	15682	0.467404	5.0179e-08	8.84645e-06	0.316239	0.64557	0.32933
GALNT12:I005	GALNT12	9:101569981-101612363	101597649	101599253	1605	1.45618	4.94713e-06	0.000536955	0.101124	0.428571	0.327448
SNPH:I002	SNPH	20:1246960-1289971	1247405	1276968	29564	0.729676	4.89377e-15	2.5051e-12	0.222222	0.543307	0.321085
RHOBTB2:I007	RHOBTB2	8:22844930-22877710	22862989	22863472	484	2.59952	1.7108e-18	1.30822e-15	0.0295858	0.337349	0.307764
SELO:I002	SELO	22:50639408-50656045	50644950	50646964	2015	0.658846	4.82811e-08	8.53615e-06	0.449438	0.756098	0.306659
HR:Io019	HR	8:21971932-21988565	21973942	21976462	2521	0.864641	1.57841e-07	2.51973e-05	0.266055	0.571429	0.305374
C14orf93:I005	C14orf93	14:23456110-23479410	23459337	23465156	5820	0.641395	6.07144e-05	0.00451997	0.123077	0.423077	0.3
RHOBTB2:I008	RHOBTB2	8:22844930-22877710	22863659	22864240	582	1.75355	4.25466e-09	9.36722e-07	0.0539419	0.349693	0.295751
C11orf80:I007	C11orf80	11:66512207-66610987	66555741	66563751	8011	0.327398	0.00134443	0.0544855	0.323308	0.617647	0.294339
RHOBTB2:I011	RHOBTB2	8:22844930-22877710	22868202	22872202	4001	1.72059	1.33542e-47	3.87727e-44	0.0656934	0.35443	0.288737
GPX3:I003	GPX3	5:150399999-150408554	150406579	150406992	414	2.75628	2.49309e-12	9.49579e-10	0.0291971	0.31746	0.288263
RHOBTB2:I012	RHOBTB2	8:22844930-22877710	22872292	22873150	859	2.02758	6.30351e-16	3.59296e-13	0.0205011	0.306306	0.285805
MYEF2:I014	MYEF2	15:48431625-48470558	48458224	48458317	94	3.96297	5.12893e-05	0.00392685	0.00917431	0.291667	0.282492
VPS37B:I002	VPS37B	12:123349875-123380712	123353110	123355436	2327	3.11812	3.18819e-83	3.29124e-79	0.0281124	0.308756	0.280643
PRR14L:I008	PRR14L	22:32077334-32146120	32134898	32145978	11081	0.400049	0.000354815	0.0193346	0.291139	0.571429	0.280289
GPSM1:Io011	GPSM1	9:139221932-139254057	139244216	139250141	5926	0.540915	3.45791e-05	0.00283683	0.256637	0.533333	0.276696
SUN2:I009	SUN2	22:39130719-39152024	39137577	39138305	729	1.85022	5.44651e-31	9.28495e-28	0.128492	0.404082	0.27559
NEBL:I014	NEBL	10:21068903-21463116	21106622	21108352	1731	0.9558	1.08193e-05	0.00105478	0.195402	0.46875	0.273348
RNF123:I035	RNF123	3:49726950-49758962	49753911	49757943	4033	0.626112	3.64627e-09	8.15335e-07	0.195531	0.46875	0.273219
AP2S1:Io008	AP2S1	19:47341415-47354252	47342057	47349249	7193	0.247611	0.000163007	0.0102815	0.0909091	0.362637	0.271728
GPX3:I001	GPX3	5:150399999-150408554	150400303	150404900	4598	3.12056	2.71071e-127	1.67899e-122	0.0297872	0.300654	0.270866
YPEL5:Io004	YPEL5	2:30369750-30383399	30371408	30379493	8086	0.33937	0.00199263	0.0731175	0.206349	0.47619	0.269841
RHOBTB2:I013	RHOBTB2	8:22844930-22877710	22873257	22874764	1508	1.72224	4.97957e-28	7.64706e-25	0.0610687	0.314079	0.253011
CD44:Io023	CD44	11:35160417-35253949	35211613	35232792	21180	1.49232	2.7808e-56	1.09941e-52	0.313725	0.564815	0.251089
CDKN2C:I001	CDKN2C	1:51434367-51440309	51435572	51436029	458	1.93284	2.09603e-08	4.04026e-06	0.045	0.289256	0.244256
AGBL5:I015	AGBL5	2:27274491-27293490	27291963	27292440	478	1.16848	1.91175e-05	0.00172028	0.361702	0.604938	0.243236
TJP3:I017	TJP3	19:3708335-3750811	3746080	3746482	403	1.9608	0.000274359	0.0156767	0.032967	0.275862	0.242895
CREM:Io025	CREM	10:35415769-35501886	35484143	35495822	11680	0.559566	0.00211968	0.0765547	0.0163934	0.257143	0.240749
DECR2:I003	DECR2	16:451858-462487	456398	457424	1027	0.638951	0.001718	0.0657091	0.0928571	0.333333	0.240476
SLC30A4:I004	SLC30A4	15:45774680-45815002	45781241	45782925	1685	2.02067	5.99666e-06	0.000636009	0.0746269	0.314286	0.239659
SAR1A:I008	SAR1A	10:71909961-71930285	71922516	71930168	7653	-0.695219	5.3315e-36	1.07684e-32	0.319149	0.557692	0.238543
VPS37B:I001	VPS37B	12:123349875-123380712	123352155	123353026	872	4.80079	2.64811e-101	9.84134e-97	0.00699301	0.243816	0.236823
VPS37B:I003	VPS37B	12:123349875-123380712	123355609	123380498	24890	0.587977	7.359e-07	0.000101067	0.019305	0.251948	0.232643
SUN2:I010	SUN2	22:39130719-39152024	39138561	39141688	3128	1.66016	1.3865e-19	1.17513e-16	0.0960699	0.328185	0.232115
SUN2:I007	SUN2	22:39130719-39152024	39136438	39137011	574	1.63222	5.14708e-17	3.30941e-14	0.104377	0.336207	0.23183
RNF123:I036	RNF123	3:49726950-49758962	49758087	49758232	146	0.913968	3.06489e-05	0.00257348	0.328	0.559567	0.231567
SUN2:I006	SUN2	22:39130719-39152024	39135949	39136271	323	1.86958	4.37717e-15	2.25932e-12	0.0646766	0.295547	0.23087
MAMDC4:I016	MAMDC4	9:139746819-139755251	139751494	139751616	123	3.8789	0.000279563	0.0159154	0.015873	0.246377	0.230504
TNFAIP8L1:Io001	TNFAIP8L1	19:4639527-4655580	4639642	4651878	12237	1.18673	4.04315e-20	3.61889e-17	0.138462	0.368421	0.22996
C14orf93:I004	C14orf93	14:23456110-23479410	23459055	23459274	220	0.974645	0.00168495	0.0647023	0.25	0.479452	0.229452
RHOBTB2:I009	RHOBTB2	8:22844930-22877710	22865260	22865505	246	1.74494	4.89165e-10	1.31924e-07	0.0797546	0.303448	0.223694
TJP3:I020	TJP3	19:3708335-3750811	3748080	3750135	2056	1.06603	9.89315e-05	0.00682125	0.12	0.343284	0.223284
TJP3:I016	TJP3	19:3708335-3750811	3744033	3746008	1976	1.76742	1.76418e-07	2.7923e-05	0.0217391	0.243243	0.221504
CDK10:I012	CDK10	16:89753076-89762772	89761197	89761338	142	0.763426	0.00305147	0.0989544	0.275766	0.496241	0.220475
RHOBTB2:I005	RHOBTB2	8:22844930-22877710	22857619	22861937	4319	2.92261	6.21996e-90	9.6315e-86	0.0144928	0.232558	0.218065
FAM111A:I005	FAM111A	11:58910318-58922511	58912370	58913299	930	0.53134	0.0015199	0.0598739	0.538462	0.753846	0.215385
MFI2:I011	MFI2	3:196728612-196756687	196746673	196748274	1602	0.937023	1.61456e-07	2.57302e-05	0.25	0.464286	0.214286
SNHG8:Io004	SNHG8	4:119199917-119200978	119199948	119200543	596	0.238654	0.0022428	0.0796394	0.424	0.637969	0.213969
GPX3:I004	GPX3	5:150399999-150408554	150407093	150407469	377	2.44224	1.10525e-13	5.00913e-11	0.0229508	0.235602	0.212651
MYO6:I032	MYO6	6:76458893-76629254	76608129	76617321	9193	0.475898	1.31908e-06	0.000168228	0.135371	0.345133	0.209762
SELO:I001	SELO	22:50639408-50656045	50640020	50644745	4726	0.475215	1.33031e-06	0.000169544	0.0871795	0.296703	0.209524
RBM6:I002	RBM6	3:49977477-50114685	50000119	50004902	4784	0.501619	2.09301e-06	0.000250592	0.176471	0.385417	0.208946
GPX3:I002	GPX3	5:150399999-150408554	150405055	150406460	1406	3.5714	1.22762e-47	3.62084e-44	0.0171429	0.225225	0.208082
SUN2:I008	SUN2	22:39130719-39152024	39137056	39137498	443	1.86792	3.38274e-20	3.06621e-17	0.100271	0.306452	0.206181
DEF8:I017	DEF8	16:90015139-90034468	90029852	90030577	726	0.611082	0.00213196	0.0768639	0.259259	0.465116	0.205857
PCNT:I033	PCNT	21:47744036-47865682	47845886	47847535	1650	-1.50836	8.81598e-06	0.000880262	0.127517	0.333333	0.205817
ADNP:I003	ADNP	20:49505455-49547527	49520539	49521302	764	0.844871	0.000762122	0.0351328	0.193878	0.398693	0.204815
CD44:I024	CD44	11:35160417-35253949	35231602	35232792	1191	1.50558	6.29578e-15	3.17899e-12	0.238095	0.442623	0.204528
BFSP1:Io008	BFSP1	20:17474550-17549865	17505554	17539332	33779	1.11228	5.12701e-27	7.21736e-24	0.0461538	0.25	0.203846
RHOBTB2:I006	RHOBTB2	8:22844930-22877710	22862140	22862884	745	2.13518	1.25476e-10	3.71269e-08	0.0678733	0.266187	0.198314
SUN2:I001	SUN2	22:39130719-39152024	39132386	39134177	1792	1.72356	6.58182e-18	4.72209e-15	0.0511247	0.248945	0.19782
LTBP4:I015	LTBP4	19:41099072-41135725	41114510	41115435	926	0.671411	4.88363e-09	1.06012e-06	0.28	0.474006	0.194006
PTPRS:Io039	PTPRS	19:5205519-5340814	5222232	5238929	16698	0.264465	4.53491e-05	0.00355107	0.397436	0.589744	0.192308
PARD3:Io028	PARD3	10:34398488-35104253	34625172	34626292	1121	0.487285	1.56363e-07	2.50258e-05	0.335979	0.527132	0.191153
RBCK1:I008	RBCK1	20:388709-411610	401676	402770	1095	0.678907	5.24357e-13	2.22454e-10	0.186813	0.374761	0.187948
DDX60L:I008	DDX60L	4:169277886-169401665	169300982	169305762	4781	1.00939	3.64243e-15	1.90656e-12	0.0277778	0.215686	0.187908
R3HDM1:I018	R3HDM1	2:136289025-136482840	136396693	136399105	2413	0.675038	9.86857e-08	1.63875e-05	0.277778	0.465517	0.187739
METTL21A:Io002	METTL21A	2:208445355-208490055	208446671	208486529	39859	0.236392	2.18766e-05	0.00193114	0.390728	0.576471	0.185742
EIF4E2:Io009	EIF4E2	2:233415297-233448355	233431925	233438972	7048	0.22805	0.00123599	0.0511398	0.329843	0.514563	0.18472
EXOC3:I002	EXOC3	5:443334-467409	446465	447647	1183	2.03295	2.74344e-09	6.34056e-07	0.0119332	0.195652	0.183719
TMEM9B:Io006	TMEM9B	11:8968748-8986558	8983731	8986436	2706	0.471888	0.00182195	0.0684494	0.305785	0.488372	0.182587
PYROXD2:I015	PYROXD2	10:100143322-100174978	100170716	100174765	4050	0.887466	9.50772e-05	0.00658973	0.0677966	0.25	0.182203
ARRDC1:I001	ARRDC1	9:140500096-140509812	140500288	140507347	7060	0.644198	1.30898e-07	2.11875e-05	0.111111	0.291667	0.180556
CALD1:Io016	CALD1	7:134464164-134655480	134618142	134620438	2297	0.415299	1.59338e-05	0.0014701	0.304348	0.484663	0.180315
LINC01128:I010	LINC01128	1:762971-794826	788147	788770	624	2.57912	0.00137589	0.055447	0	0.172414	0.172414
DLG1:I009	DLG1	3:196769431-197026143	196796132	196802707	6576	0.553599	1.46404e-07	2.35333e-05	0.135484	0.307692	0.172208
NICN1:I004	NICN1	3:49459766-49466757	49463430	49463684	255	1.90763	0.000161263	0.0101959	0.0791367	0.25	0.170863
NRP2:I016	NRP2	2:206547224-206662857	206631543	206640969	9427	0.385506	7.79502e-07	0.000106426	0.102041	0.272727	0.170686
ACO1:I021	ACO1	9:32384601-32450832	32440586	32448893	8308	3.9654	3.17672e-197	5.90292e-192	0.0117647	0.18239	0.170625
PHPT1:Io002	PHPT1	9:139743268-139745495	139744590	139744957	368	0.579403	0.0003538	0.0192849	0.446429	0.615063	0.168634
SNRPA1:I006	SNRPA1	15:101821715-101835460	101827908	101832166	4259	0.390974	0.00223581	0.079467	0.233083	0.4	0.166917
IDH1:I009	IDH1	2:209100951-209119867	209118684	209118754	71	2.4553	5.81128e-27	7.99882e-24	0.362745	0.527988	0.165243
HR:I004	HR	8:21971932-21988565	21974553	21976462	1910	1.00192	1.06789e-05	0.00104328	0.294118	0.458333	0.164216
CEP95:I005	CEP95	17:62503158-62534062	62512947	62515438	2492	-0.40949	0.000303015	0.0170108	0.433628	0.596899	0.163271
RRM2B:I009	RRM2B	8:103216729-103251346	103244533	103250786	6254	0.499816	8.24386e-06	0.000832079	0.135135	0.298246	0.16311
NEBL:I016	NEBL	10:21068903-21463116	21108446	21112136	3691	0.752967	0.000139365	0.00905791	0.0434783	0.204301	0.160823
SRGAP1:I012	SRGAP1	12:64238541-64541613	64485159	64488711	3553	0.735049	3.46185e-07	5.15858e-05	0.138298	0.298701	0.160403
SLC23A1:I001	SLC23A1	5:138702885-138719039	138703321	138707675	4355	0.47664	2.51625e-07	3.85143e-05	0.0367347	0.19685	0.160116
NDRG4:Io015	NDRG4	16:58497549-58547523	58543257	58545325	2069	1.09883	1.17981e-05	0.00113063	0.0410959	0.2	0.158904
SUN2:I003	SUN2	22:39130719-39152024	39134760	39134877	118	1.40869	1.99028e-06	0.000240148	0.0386905	0.19685	0.15816
SRGAP1:I011	SRGAP1	12:64238541-64541613	64480807	64485055	4249	0.984684	3.51463e-27	4.98536e-24	0.108197	0.265896	0.157699
SUN2:I002	SUN2	22:39130719-39152024	39134271	39134591	321	2.09679	1.38922e-18	1.08009e-15	0.0453721	0.202346	0.156974
SERPINB6:Io014	SERPINB6	6:2948393-2972399	2959577	2971766	12190	0.420157	6.2793e-08	1.08138e-05	0.127517	0.28125	0.153733
RHOT1:I023	RHOT1	17:30469473-30552790	30536465	30538134	1670	0.911624	0.000172051	0.0107607	0.147541	0.298701	0.15116
PHF10:I003	PHF10	6:170104002-170124106	170105821	170110331	4511	0.330621	5.16087e-05	0.00394643	0.300226	0.45098	0.150755
SUN2:I005	SUN2	22:39130719-39152024	39135432	39135726	295	1.98645	2.70533e-11	8.81927e-09	0.0402802	0.190751	0.150471
UHRF1:Io018	UHRF1	19:4903092-4962165	4910259	4910887	629	2.22058	6.92008e-08	1.17646e-05	0.025641	0.174603	0.148962
SUN2:I004	SUN2	22:39130719-39152024	39134994	39135346	353	1.71848	8.43721e-13	3.48397e-10	0.0689076	0.217391	0.148484
SLX4IP:I006	SLX4IP	20:10415951-10604027	10582468	10601961	19494	-0.35188	1.35833e-05	0.00127928	0.147541	0.295775	0.148234
PSMC6:I012	PSMC6	14:53173896-53194716	53187909	53190682	2774	0.460641	0.00196708	0.0723801	0.0982659	0.246377	0.148111
NAIF1:I001	NAIF1	9:130823512-130829599	130826180	130828869	2690	0.931991	0.00118325	0.0495203	0.0551181	0.202703	0.147585
ATAD5:I018	ATAD5	17:29158988-29222883	29206506	29214209	7704	1.33444	1.4007e-21	1.39185e-18	0.0751445	0.222222	0.147078
TRPM7:I019	TRPM7	15:50849356-50979012	50891494	50897062	5569	0.53088	2.26261e-12	8.7227e-10	0.291925	0.438849	0.146923
LINC01534:I003	LINC01534	19:37176341-37178351	37177709	37178169	461	1.11234	0.00270484	0.0909532	0.186813	0.333333	0.14652
SPAG9:I005	SPAG9	17:49039535-49198226	49053263	49054468	1206	0.317988	0.000719526	0.0335743	0.19105	0.336918	0.145868
DHX34:I001	DHX34	19:47852538-47885961	47852610	47856010	3401	0.297617	0.000128735	0.00846169	0.176471	0.321429	0.144958
SERPINB6:Io011	SERPINB6	6:2948393-2972399	2959577	2971724	12148	0.421653	1.2486e-07	2.0263e-05	0.135135	0.278351	0.143215
NRF1:Io014	NRF1	7:129251543-129396922	129251666	129297185	45520	0.347408	0.000142006	0.00919735	0	0.142857	0.142857
GPSM2:I014	GPSM2	1:109419603-109473044	109466837	109472322	5486	0.480854	2.04898e-06	0.000245954	0.100775	0.24359	0.142815
DCLRE1A:I009	DCLRE1A	10:115594483-115614163	115613607	115614112	506	0.814363	0.00117755	0.0493371	0.277108	0.418803	0.141695
MACROD1:I007	MACROD1	11:63766030-63933585	63767816	63782723	14908	0.706776	4.18571e-08	7.50029e-06	0.0166667	0.157895	0.141228
ARRDC1:I002	ARRDC1	9:140500096-140509812	140507459	140507911	453	0.694813	0.000126101	0.00833575	0.2	0.340782	0.140782
FOXRED1:Io001	FOXRED1	11:126138935-126148027	126139187	126141331	2145	0.685321	3.29213e-05	0.00272731	0.137056	0.277311	0.140255
SEPT8:I003	2008-09-01	5:132086509-132113561	132094517	132096493	1977	0.630509	5.55428e-06	0.000594519	0.0580205	0.198238	0.140217
ATAD5:I014	ATAD5	17:29158988-29222883	29196665	29203391	6727	0.937307	7.29638e-17	4.6273e-14	0.075188	0.214815	0.139627
CACFD1:Io003	CACFD1	9:136325087-136335909	136333151	136333684	534	2.20301	2.41711e-06	0.000284088	0.0422535	0.181818	0.139565
PPM1A:I004	PPM1A	14:60712470-60765805	60717200	60749401	32202	0.538019	1.05341e-07	1.73839e-05	0.233645	0.371429	0.137784
HIP1R:I013	HIP1R	12:123319262-123347507	123340160	123340377	218	1.55365	3.45005e-06	0.000390903	0.0210526	0.158672	0.137619
AKT1:Io014	AKT1	14:105235687-105262080	105259060	105261820	2761	1.06217	3.49762e-30	5.70107e-27	0.0666667	0.20354	0.136873
CTNS:I011	CTNS	17:3539762-3566397	3561470	3563151	1682	0.646735	4.47217e-11	1.39431e-08	0.359073	0.495146	0.136072
ENO3:I002	ENO3	17:4854384-4860426	4854520	4855122	603	1.48786	5.57389e-05	0.00419833	0.0862069	0.222222	0.136015
RPH3AL:I011	RPH3AL	17:62180-202633	183726	202502	18777	0.373462	0.000199383	0.0121472	0.185185	0.321101	0.135916
MUC5B:I044	MUC5B	11:1244295-1283406	1280292	1280985	694	1.39579	0.00161273	0.0626149	0.0769231	0.212766	0.135843
RDH13:I007	RDH13	19:55555692-55580914	55560132	55568020	7889	0.786409	4.85504e-11	1.50359e-08	0.129825	0.264516	0.134692
UHRF1:Io017	UHRF1	19:4903092-4962165	4909668	4910887	1220	1.42134	3.17357e-06	0.000361561	0.0125	0.147059	0.134559
GAB2:I002	GAB2	11:77926336-78128868	77931491	77932722	1232	0.902256	1.45308e-05	0.0013541	0.129412	0.263158	0.133746
FMNL2:I025	FMNL2	2:153191751-153506348	153497429	153504309	6881	0.311344	7.63313e-05	0.00547423	0.406593	0.539683	0.133089
SNTA1:I005	SNTA1	20:31995763-32031698	32000589	32005524	4936	1.4703	4.45947e-15	2.29543e-12	0.0185874	0.151515	0.132928
CALCOCO1:I001	CALCOCO1	12:54104902-54121307	54105906	54106883	978	0.50934	0.00208666	0.0756864	0.21519	0.348066	0.132876
FARP2:Io019	FARP2	2:242295664-242434257	242403396	242407554	4159	0.950132	0.000162232	0.0102397	0.0869565	0.219512	0.132556
CD47:I005	CD47	3:107761941-107809935	107769450	107770785	1336	1.37737	1.54505e-10	4.53551e-08	0.146341	0.278195	0.131854
TPM1:I001	TPM1	15:63334838-63364113	63335143	63335904	762	0.953671	7.21642e-12	2.53486e-09	0.3829	0.513966	0.131067
SELO:I003	SELO	22:50639408-50656045	50647146	50648609	1464	0.783084	0.000316899	0.0176198	0.0869565	0.216667	0.12971
HNRNPDL:Io001	HNRNPDL	4:83343717-83351378	83346037	83347189	1153	0.460492	4.38019e-06	0.000480471	0.259411	0.388773	0.129362
PTGR2:Io010	PTGR2	14:74318534-74352168	74318708	74325518	6811	0.44182	0.000257234	0.0148767	0.333333	0.462366	0.129032
GEMIN7:Io003	GEMIN7	19:45582518-45594782	45582636	45593364	10729	0.316512	2.02307e-05	0.00180212	0.142857	0.271739	0.128882
TMEM168:I003	TMEM168	7:112402437-112430478	112415374	112423752	8379	0.354133	0.000100372	0.00690006	0.0967742	0.225225	0.128451
XRCC3:I003	XRCC3	14:104163954-104181823	104165914	104169509	3596	0.911853	2.05226e-12	7.9613e-10	0.151724	0.28	0.128276
AGBL5:Io013	AGBL5	2:27274491-27293490	27291613	27292440	828	0.757928	0.000269264	0.0154522	0.453125	0.581395	0.12827
POLG2:I007	POLG2	17:62473902-62493184	62489139	62492524	3386	0.589367	0.00121955	0.0506514	0.121951	0.25	0.128049
BATF3:I002	BATF3	1:212859759-212873327	212870408	212873014	2607	0.745466	5.34871e-05	0.00406497	0.0909091	0.218935	0.128026
COL4A5:I044	COL4A5	23:107683074-107940775	107920864	107923908	3045	0.524865	0.001345	0.0544855	0.079646	0.207317	0.127671
ZC3HAV1:I004	ZC3HAV1	7:138728266-138794465	138740042	138745781	5740	1.86989	8.69251e-58	3.51136e-54	0.0176211	0.144437	0.126816
CROT:I009	CROT	7:86974951-87029112	86998801	87004947	6147	0.545152	8.99275e-06	0.000895027	0.0980392	0.222222	0.124183
TECPR1:I023	TECPR1	7:97844755-97881563	97874380	97875233	854	1.55788	0.00199128	0.0730825	0	0.12381	0.12381
FANCL:I003	FANCL	2:58386378-58468515	58388774	58390000	1227	0.559624	1.48939e-09	3.66078e-07	0.282282	0.405505	0.123222
OCRL:I018	OCRL	23:128674252-128726530	128710530	128718320	7791	0.335265	0.00021025	0.0126845	0.22973	0.351852	0.122122
SEMA3A:I002	SEMA3A	7:83587659-83824217	83592664	83606447	13784	0.873503	2.17477e-10	6.16024e-08	0.0374332	0.159091	0.121658
DCAKD:Io007	DCAKD	17:43100706-43138477	43112368	43138255	25888	0.597592	3.97935e-08	7.16507e-06	0.0708661	0.192308	0.121442
ALPK2:I001	ALPK2	18:56148482-56296189	56149272	56165280	16009	0.238095	0.000759944	0.0350487	0.190184	0.309091	0.118907
COL4A5:I029	COL4A5	23:107683074-107940775	107850123	107858140	8018	0.66398	3.79189e-15	1.96816e-12	0.164384	0.283019	0.118635
BRF1:I013	BRF1	14:105675623-105781914	105695251	105707601	12351	2.96489	1.48618e-76	1.15067e-72	0.00763359	0.125828	0.118194
CBWD5:Io007	CBWD5	9:69256634-70862784	70446005	70463030	17026	0.337837	1.76988e-06	0.000216658	0.0344828	0.152381	0.117898
HERC6:I011	HERC6	4:89299891-89364249	89329770	89334228	4459	1.34602	7.7403e-10	2.02007e-07	0	0.117647	0.117647
SAMD4B:I001	SAMD4B	19:39833099-39875537	39833217	39838927	5711	0.419111	1.37608e-06	0.000174301	0.421053	0.538462	0.117409
IQCB1:Io015	IQCB1	3:121488610-121553926	121509063	121526190	17128	-0.25643	0.00157084	0.0613731	0.0990991	0.216495	0.117396
SEMA4G:I004	SEMA4G	10:102732286-102745373	102737488	102738051	564	1.50172	5.09195e-06	0.000551706	0.1	0.217391	0.117391
SLC24A1:I011	SLC24A1	15:65903743-65953256	65938042	65942719	4678	2.41116	3.44473e-10	9.51103e-08	0	0.116883	0.116883
SERPINB6:Io008	SERPINB6	6:2948393-2972399	2959577	2971350	11774	0.473202	5.6036e-09	1.20795e-06	0.138889	0.255319	0.11643
CD40:Io006	CD40	20:44746893-44758384	44755341	44756776	1436	1.26968	8.23797e-07	0.000111816	0.142857	0.259259	0.116402
ACO1:I017	ACO1	9:32384601-32450832	32431842	32433725	1884	4.96067	2.46863e-82	2.41429e-78	0.00139082	0.1168	0.115409
PKP2:I001	PKP2	12:32943680-33049780	32945427	32945577	151	2.71838	0.00176371	0.0668039	0.0352941	0.150685	0.115391
NBN:I014	NBN	8:90945564-90996952	90993752	90994180	429	1.74884	0.00173508	0.0661489	0.152941	0.268293	0.115352
FBXW5:I008	FBXW5	9:139834885-139839206	139838559	139839045	487	0.774349	0.00136646	0.0551745	0.167192	0.281768	0.114576
SPSB3:I006	SPSB3	16:1826713-1832581	1831497	1832502	1006	1.2376	0.00143409	0.0572089	0.0285714	0.142857	0.114286
PHKB:I001	PHKB	16:47495210-47735434	47495338	47497792	2455	0.610107	0.000468956	0.0240852	0.220126	0.333333	0.113208
RHOT1:Io025	RHOT1	17:30469473-30552790	30536465	30551634	15170	0.270153	0.000500555	0.0253775	0.0810811	0.194245	0.113164
HACD4:I004	HACD4	9:21006365-21031635	21016010	21026594	10585	1.84607	4.49647e-08	8.02617e-06	0.0352941	0.148148	0.112854
PYCR1:Io010	PYCR1	17:79890262-79895204	79894738	79895137	400	0.68145	0.000823817	0.0373425	0.173145	0.285714	0.112569
CEP78:I008	CEP78	9:80850991-80881983	80863790	80866820	3031	0.40446	0.00138848	0.0558571	0.228916	0.340426	0.11151
CEP68:I001	CEP68	2:65283495-65314142	65283663	65296532	12870	1.03834	2.711e-12	1.02597e-09	0	0.111111	0.111111
PGS1:I011	PGS1	17:76374699-76420740	76400171	76410959	10789	0.533233	8.38224e-07	0.000113196	0.0724638	0.183333	0.11087
QKI:Io009	QKI	6:163835675-163999628	163984752	163986977	2226	0.573927	4.80594e-09	1.0457e-06	0.289855	0.4	0.110145
MECR:I003	MECR	1:29519169-29557470	29522771	29527027	4257	0.7006	0.000472601	0.0242591	0.0555556	0.165217	0.109662
ACO1:I020	ACO1	9:32384601-32450832	32436396	32440462	4067	3.76418	5.26624e-101	1.63094e-96	0.0218069	0.130653	0.108846
PARP9:Io011	PARP9	3:122246760-122283523	122274969	122277280	2312	0.68918	0.000452405	0.0233904	0	0.108696	0.108696
USP40:I019	USP40	2:234384165-234474236	234434209	234436052	1844	0.548432	6.65687e-06	0.000695707	0.0828571	0.191489	0.108632
MBNL1:Io017	MBNL1	3:151985829-152183569	152173367	152177059	3693	0.336562	2.98729e-05	0.00252315	0.245098	0.353383	0.108285
FAM185A:I009	FAM185A	7:102389399-102449672	102427917	102448736	20820	0.322846	4.7896e-05	0.00371732	0.118644	0.226891	0.108247
ACO1:I019	ACO1	9:32384601-32450832	32434700	32436247	1548	5.5051	1.79799e-83	1.96529e-79	0.00148148	0.109656	0.108175
KDM4B:I009	KDM4B	19:4969124-5153608	5082516	5110632	28117	0.452836	3.03313e-07	4.55736e-05	0	0.108108	0.108108
L3HYPDH:I001	L3HYPDH	14:59939406-59951073	59939809	59942586	2778	0.467573	2.20855e-10	6.24639e-08	0.14862	0.25641	0.10779
ADAM23:I025	ADAM23	2:207308368-207485854	207474725	207482302	7578	0.954648	3.86015e-11	1.21987e-08	0.0465116	0.153846	0.107335
OCRL:I020	OCRL	23:128674252-128726530	128718345	128720978	2634	0.394007	0.00131711	0.0536624	0.207792	0.314815	0.107023
SCMH1:I005	SCMH1	1:41492871-41707815	41503214	41512078	8865	0.560622	2.3671e-16	1.41431e-13	0.166124	0.272727	0.106603
PDE7A:I006	PDE7A	8:66626569-66753969	66639537	66647028	7492	0.34957	8.74665e-05	0.00614242	0.162455	0.268966	0.106511
BARD1:I006	BARD1	2:215590370-215674435	215610579	215617170	6592	1.23155	5.51919e-05	0.00416896	0.0198675	0.125	0.105132
CBWD5:I011	CBWD5	9:69256634-70862784	70461715	70463030	1316	0.446423	0.00249631	0.0859396	0.407407	0.512195	0.104788
SAMD4B:Io001	SAMD4B	19:39833099-39875537	39833217	39847328	14112	0.357161	6.15932e-05	0.00456709	0.0662651	0.170984	0.104719
TRIM5:Io009	TRIM5	11:5684425-5706339	5701469	5706245	4777	0.592619	0.000219189	0.0131532	0.28169	0.385417	0.103727
CC2D2A:I022	CC2D2A	4:15471489-15603180	15542638	15552446	9809	1.0312	0.000414784	0.021921	0.0163934	0.12	0.103607
EXOC7:Io013	EXOC7	17:74077074-74099868	74085402	74087223	1822	0.376338	0.00171199	0.0655105	0.164286	0.267442	0.103156
PGPEP1:I005	PGPEP1	19:18451397-18480763	18468426	18474200	5775	0.616452	0.00154155	0.0605086	0.0503597	0.152542	0.102183
SNTA1:I003	SNTA1	20:31995763-32031698	31998138	32000101	1964	1.48547	3.20243e-08	5.89178e-06	0.109244	0.210526	0.101283
TMEM156:Io002	TMEM156	4:38968366-39034041	38972755	38987955	15201	0.576618	2.53162e-09	5.88762e-07	0.0943396	0.195402	0.101063
EEF1B2:I004	EEF1B2	2:207024318-207027653	207025435	207026069	635	0.887992	1.53071e-17	1.03056e-14	0.0798046	0.180754	0.10095
HIP1R:I012	HIP1R	12:123319262-123347507	123339953	123340097	145	1.45242	0.000626885	0.0302798	0.0305344	0.130919	0.100385
MAGI3:Io020	MAGI3	1:113933475-114228545	114223959	114225518	1560	1.47387	0.00266087	0.0899304	0.0350877	0.135135	0.100047
UBE2I:I003	UBE2I	16:1359154-1377019	1359775	1362347	2573	0.568094	1.77389e-06	0.000216998	0.150327	0.25	0.0996732
LGALS8:Io014	LGALS8	1:236681514-236716279	236706088	236706859	772	0.497209	1.9587e-05	0.00175837	0.186761	0.286136	0.0993745
MGEA5:I006	MGEA5	10:103544200-103578222	103553756	103557736	3981	0.527716	6.23536e-11	1.91511e-08	0.162978	0.262	0.0990221
ARNTL2:Io003	ARNTL2	12:27485787-27578746	27523164	27533179	10016	0.670411	6.27474e-08	1.08138e-05	0	0.0985915	0.0985915
ARHGAP26:I022	ARHGAP26	5:142150292-142608572	142587039	142593561	6523	0.60323	8.72459e-10	2.25478e-07	0.161905	0.260274	0.0983692
NFKBIB:Io007	NFKBIB	19:39390340-39399534	39390852	39395710	4859	0.369758	0.00015513	0.00987532	0.285714	0.383562	0.0978474
NEMP1:I005	NEMP1	12:57449426-57472574	57458523	57463016	4494	-0.405691	0.000287441	0.016304	0.0564784	0.153846	0.0973677
CCDC176:I011	CCDC176	14:74486059-74532796	74523962	74531390	7429	-0.40804	0.00015228	0.00974727	0	0.0967742	0.0967742
MTMR14:Io019	MTMR14	3:9691117-9744078	9731828	9743473	11646	0.366196	0.000209994	0.0126773	0.138462	0.234568	0.0961064
NAGLU:I005	NAGLU	17:40687951-40696466	40693225	40695045	1821	0.591131	1.88455e-06	0.000229177	0.221333	0.317073	0.0957398
MAP3K14-AS1:Io006	MAP3K14-AS1	17:43325292-43345997	43325371	43332501	7131	-0.515035	1.00093e-05	0.000984602	0.15	0.245283	0.095283
MED24:I020	MED24	17:38175350-38210889	38189710	38191369	1660	0.536274	0.000882365	0.0393632	0.0548926	0.149826	0.0949332
FBLIM1:I008	FBLIM1	1:16085255-16113084	16097074	16101112	4039	1.20341	1.90177e-05	0.00171379	0.00558659	0.1	0.0944134
CHD3:I039	CHD3	17:7788123-7816075	7812657	7813745	1089	0.351853	5.73912e-05	0.00430534	0.180516	0.274797	0.094281
ANKS1A:I012	ANKS1A	6:34857038-35059190	35021943	35027923	5981	0.628539	0.00105193	0.0453493	0.0229008	0.117117	0.0942164
NECAB2:I011	NECAB2	16:84002237-84036379	84034407	84035429	1023	1.43996	0.000473286	0.0242875	0.113636	0.207547	0.0939108
ENO3:Io001	ENO3	17:4854384-4860426	4854478	4855122	645	0.884708	0.00219363	0.0784843	0.0402685	0.133858	0.0935898
APOL2:I004	APOL2	22:36622255-36636000	36629502	36635486	5985	0.752448	3.56541e-18	2.64717e-15	0.0535714	0.147142	0.0935701
UBA1:Io001	UBA1	23:47050199-47074527	47050350	47058201	7852	0.556369	7.92158e-20	6.87837e-17	0.0945455	0.187935	0.0933896
COL4A5:I030	COL4A5	23:107683074-107940775	107858255	107863488	5234	1.05244	3.54089e-11	1.13052e-08	0.0437956	0.137056	0.0932602
DTWD1:Io001	DTWD1	15:49913226-49937333	49913320	49917309	3990	0.474034	0.00162267	0.0628564	0.0238095	0.116883	0.0930736
TMEM259:I008	TMEM259	19:1009650-1021141	1012188	1012461	274	0.751634	0.000256697	0.0148641	0.0951724	0.18818	0.093008
CEP68:I003	CEP68	2:65283495-65314142	65300115	65301415	1301	0.912686	0.00307366	0.0994673	0.0526316	0.145631	0.0929995
RPH3AL:Io008	RPH3AL	17:62180-202633	177371	202502	25132	0.324288	0.00019413	0.0118739	0.2	0.292929	0.0929293
EEF1D:Io014	EEF1D	8:144661867-144679845	144669023	144679517	10495	0.417773	1.14353e-11	3.92771e-09	0.512658	0.605119	0.0924606
ACO1:I022	ACO1	9:32384601-32450832	32449080	32449995	916	2.99374	1.02733e-18	8.15799e-16	0.00819672	0.100189	0.0919923
USP48:I016	USP48	1:22004792-22109688	22050589	22055062	4474	0.337799	0.00236907	0.082732	0.28777	0.37931	0.0915406
USP40:I018	USP40	2:234384165-234474236	234433209	234434123	915	0.522525	0.000895509	0.0398376	0.0726817	0.164179	0.0914974
CD44:Io021	CD44	11:35160417-35253949	35211613	35229651	18039	1.53309	6.42951e-70	3.73349e-66	0.568627	0.659794	0.0911664
SRSF6:Io002	SRSF6	20:42086504-42092244	42087150	42088410	1261	0.37621	4.78663e-07	6.84186e-05	0.190287	0.281201	0.0909137
VSTM2L:I001	VSTM2L	20:36531499-36573747	36531874	36560036	28163	0.694195	3.31807e-05	0.00274269	0	0.0909091	0.0909091
SP100:Io027	SP100	2:231280871-231410317	231375882	231403981	28100	0.578105	9.06631e-11	2.73044e-08	0.151515	0.242424	0.0909091
CD3EAP:I003	CD3EAP	19:45909467-45914024	45910494	45911390	897	0.511328	0.000373442	0.020178	0.253456	0.344262	0.0908061
NME6:I005	NME6	3:48333807-48343175	48337649	48338216	568	1.27627	0.00219521	0.0785046	0.0588235	0.149425	0.0906018
ACADVL:I013	ACADVL	17:7120444-7128586	7126185	7126451	267	0.505267	1.38626e-08	2.7728e-06	0.194018	0.284567	0.0905488
HERC6:I023	HERC6	4:89299891-89364249	89361403	89363385	1983	1.54318	2.991e-05	0.00252513	0.0526316	0.142857	0.0902256
VAMP1:I004	VAMP1	12:6571404-6580065	6574108	6575007	900	2.79064	1.48676e-08	2.93901e-06	0	0.0895522	0.0895522
H2AFY:I003	H2AFY	5:134670071-134735577	134681748	134686512	4765	0.376927	7.42493e-07	0.000101822	0.126404	0.215909	0.0895046
PIEZO1:I007	PIEZO1	16:88781746-88851628	88783620	88785981	2362	0.341128	8.08172e-05	0.00573447	0.130168	0.219512	0.0893437
GOLGA3:Io024	GOLGA3	12:133345495-133405426	133398898	133405388	6491	-0.368248	1.56957e-09	3.82749e-07	0.275362	0.364706	0.0893436
LYST:I022	LYST	1:235824331-236047008	235897960	235904721	6762	-0.580673	0.00061543	0.0298507	0.0357143	0.125	0.0892857
KIZ:I009	KIZ	20:21106624-21227258	21143801	21186129	42329	-0.277612	0.000126682	0.00835372	0.0576923	0.146667	0.0889744
ZNF431:I004	ZNF431	19:21324840-21368805	21350470	21365425	14956	0.972214	0.000555454	0.0275089	0.0181818	0.107143	0.088961
LTBP4:I013	LTBP4	19:41099072-41135725	41113436	41114125	690	0.558232	0.00222652	0.0791895	0.169312	0.257618	0.0883056
RBMX:I003	RBMX	23:135951353-135962939	135956612	135957244	633	0.354726	3.56315e-05	0.0029116	0.385214	0.473373	0.0881588
DLG1:I004	DLG1	3:196769431-197026143	196792320	196792578	259	1.4727	3.98498e-05	0.00319586	0.0451306	0.132911	0.0877808
THUMPD3:I008	THUMPD3	3:9404717-9428475	9422303	9424882	2580	0.665013	3.13499e-07	4.69789e-05	0.0746269	0.161905	0.0872779
KIAA1549L:I019	KIAA1549L	11:33563877-33695646	33682561	33689418	6858	1.07372	1.87652e-05	0.0016968	0.0140845	0.101124	0.0870391
PLCB4:I008	PLCB4	20:9049701-9461462	9346162	9351860	5699	0.826007	2.68802e-23	2.93813e-20	0.0592334	0.146269	0.0870352
SLC24A1:I002	SLC24A1	15:65903743-65953256	65904952	65911217	6266	2.6469	1.08636e-11	3.74517e-09	0	0.0869565	0.0869565
GEMIN8:I006	GEMIN8	23:14024845-14048035	14044341	14047895	3555	0.541494	0.00114821	0.0484463	0.0971429	0.184	0.0868571
PPM1A:Io008	PPM1A	14:60712470-60765805	60716396	60749401	33006	0.528831	1.21387e-07	1.97167e-05	0.0478723	0.134615	0.086743
DDX60L:I035	DDX60L	4:169277886-169401665	169379160	169382849	3690	0.934962	3.74954e-08	6.79075e-06	0.08	0.166667	0.0866667
GSAP:I023	GSAP	7:76940068-77045717	77006708	77010621	3914	0.759565	0.000358182	0.0194781	0	0.0866142	0.0866142
BABAM1:Io011	BABAM1	19:17378185-17390162	17378337	17379602	1266	0.425671	0.00174156	0.0663007	0.157895	0.244444	0.0865497
EPB41:I023	EPB41	1:29213603-29446558	29386997	29391493	4497	0.612406	0.000106933	0.00728642	0.0769231	0.163399	0.0864756
ANKS1A:I013	ANKS1A	6:34857038-35059190	35028031	35046334	18304	0.664624	0.000101287	0.00695269	0.0204082	0.106796	0.086388
SIRT2:Io017	SIRT2	19:39369195-39390502	39384508	39390145	5638	0.377597	9.85164e-05	0.00679767	0.0788382	0.164835	0.085997
STK32C:I001	STK32C	10:134020996-134121477	134021656	134022537	882	2.2529	9.57869e-11	2.87543e-08	0.026455	0.112426	0.085971
ITSN1:I022	ITSN1	21:35014784-35261609	35186377	35190570	4194	0.442371	8.98097e-05	0.00629271	0.0353698	0.121339	0.0859691
MCEE:I001	MCEE	2:71336806-71357394	71337253	71351335	14083	0.519941	1.07241e-05	0.00104661	0.0780669	0.163934	0.0858675
AMZ2P1:I004	AMZ2P1	17:62962668-62971703	62969636	62970672	1037	1.0699	0.000759126	0.0350197	0.114286	0.2	0.0857143
RAET1G:I005	RAET1G	6:150238014-150244288	150240953	150244061	3109	-1.49138	0.000596965	0.0291452	0.0571429	0.142857	0.0857143
NGEF:I004	NGEF	2:233743396-233877951	233748177	233748690	514	1.39807	0.00017903	0.0111187	0.00826446	0.0935252	0.0852607
LPGAT1:I007	LPGAT1	1:211916799-212004114	212002666	212003914	1249	0.373639	0.00192334	0.0712076	0.0214592	0.106383	0.0849238
CC2D2A:I038	CC2D2A	4:15471489-15603180	15591303	15597707	6405	0.62203	0.00175836	0.0666532	0.0666667	0.151515	0.0848485
EEF1D:Io009	EEF1D	8:144661867-144679845	144672252	144674816	2565	0.471203	1.57765e-09	3.84214e-07	0.836299	0.920863	0.0845644
TRA2A:Io013	TRA2A	7:23544401-23571660	23561460	23571407	9948	0.29113	0.000314904	0.0175247	0.106184	0.190684	0.0844998
MYO5A:I026	MYO5A	15:52599480-52821247	52672106	52675287	3182	0.668153	4.82453e-05	0.00373535	0.0421687	0.126437	0.0842681
HSD3B7:I003	HSD3B7	16:30996519-31000473	30997146	30997369	224	1.37022	0.00107253	0.0459433	0.0642202	0.148387	0.0841669
CTSH:I001	CTSH	15:79214092-79237420	79214548	79215334	787	1.10585	0.0014194	0.0567571	0.027027	0.111111	0.0840841
CALD1:I009	CALD1	7:134464164-134655480	134620517	134625842	5326	0.610006	5.61894e-09	1.20985e-06	0.220339	0.304348	0.0840088
DDX60L:I034	DDX60L	4:169277886-169401665	169377304	169379042	1739	1.17153	0.00250753	0.0861742	0.04	0.12381	0.0838095
CASP10:I008	CASP10	2:202047604-202094129	202068490	202070604	2115	1.51195	0.000211739	0.0127578	0.05	0.133333	0.0833333
TRADD:I004	TRADD	16:67188089-67193812	67190572	67193740	3169	0.54836	2.25227e-07	3.4876e-05	0.0731707	0.156463	0.0832919
FBXL4:I008	FBXL4	6:99321601-99395882	99374937	99375580	644	2.03783	4.61854e-05	0.00360895	0.00793651	0.0909091	0.0829726
SS18:Io011	SS18	18:23596217-23671181	23615092	23618518	3427	0.454075	1.26497e-08	2.55215e-06	0.147335	0.22999	0.0826544
FBXW8:I009	FBXW8	12:117348761-117468953	117448256	117461951	13696	0.638106	6.18122e-17	3.9335e-14	0.120482	0.202614	0.0821325
MFI2:I003	MFI2	3:196728612-196756687	196733608	196735527	1920	1.14611	1.15306e-08	2.34933e-06	0.016092	0.0982143	0.0821223
HID1:I006	HID1	17:72946839-72968900	72950461	72951886	1426	1.1831	2.84356e-05	0.00242045	0.00546448	0.0875	0.0820355
SCMH1:I006	SCMH1	1:41492871-41707815	41512271	41514361	2091	0.698251	2.24349e-07	3.4769e-05	0.0923695	0.174089	0.0817196
STRADA:Io014	STRADA	17:61780192-61819330	61791469	61803997	12529	0.247036	0.0027237	0.0913395	0.368421	0.45	0.0815789
CALM2:I007	CALM2	2:47387221-47404075	47399599	47403579	3981	0.279838	7.61957e-05	0.00546873	0.342697	0.424	0.0813034
ITPR1:I049	ITPR1	3:4535032-4889524	4777039	4808213	31175	3.01575	4.02042e-84	4.66917e-80	0	0.0810811	0.0810811
TMEM132A:I001	TMEM132A	11:60691913-60704631	60692206	60694675	2470	0.958544	1.08093e-14	5.34194e-12	0.0765306	0.157025	0.0804942
GNAS:I011	GNAS	20:57414773-57486251	57467265	57470666	3402	0.337831	1.84328e-05	0.00167161	0.301887	0.382353	0.0804661
MORF4L2:Io009	MORF4L2	23:102930426-102943086	102933549	102939608	6060	0.227691	0.000296974	0.0167374	0.710692	0.79085	0.0801578
CCBL2:I012	CCBL2	1:89401456-89458643	89435151	89453934	18784	-0.475377	1.08006e-08	2.21761e-06	0	0.08	0.08
ACO1:I018	ACO1	9:32384601-32450832	32433831	32434556	726	4.69571	1.38103e-46	3.83015e-43	0.00617284	0.0861538	0.079981
ADAM23:I023	ADAM23	2:207308368-207485854	207459630	207460774	1145	1.35338	0.00131868	0.0537121	0.03125	0.111111	0.0798611
RPL12:I006	RPL12	9:130209953-130213711	130213084	130213559	476	0.671473	1.32954e-08	2.67372e-06	0.0915423	0.171355	0.0798132
LTBP4:I012	LTBP4	19:41099072-41135725	41112433	41113270	838	0.728263	0.00187692	0.069991	0.163636	0.243243	0.0796069
THEM6:I001	THEM6	8:143808621-143818350	143809278	143816743	7466	0.910358	2.05355e-09	4.87192e-07	0.0114943	0.0909091	0.0794148
MICAL3:I003	MICAL3	22:18270416-18507325	18274068	18291609	17542	0.243017	0.0024811	0.0855507	0.0649351	0.144231	0.0792957
HNRNPA3:I007	HNRNPA3	2:178077422-178088685	178081669	178082432	764	0.598236	0.000903297	0.0401168	0.0431211	0.122388	0.0792669
ANKH:I001	ANKH	5:14704909-14871887	14711420	14712982	1563	0.782755	8.8029e-07	0.000117849	0.0603015	0.139535	0.0792334
GAB2:I006	GAB2	11:77926336-78128868	77936249	77937510	1262	0.926497	0.00043824	0.0228274	0.116279	0.195402	0.0791232
PARP14:I015	PARP14	3:122399672-122449687	122439236	122446658	7423	0.838461	6.48283e-20	5.65552e-17	0.0782609	0.157068	0.0788072
UNC13D:I031	UNC13D	17:73823308-73840798	73839601	73840301	701	3.40533	0.000299944	0.0168588	0	0.0784314	0.0784314
OIP5:I002	OIP5	15:41601466-41624819	41605553	41611855	6303	0.893748	6.32993e-13	2.64318e-10	0.0839695	0.162304	0.0783342
SLC24A1:Io005	SLC24A1	15:65903743-65953256	65932042	65936764	4723	1.28142	6.67359e-05	0.0048841	0.027027	0.105263	0.0782361
SAT1:Io003	SAT1	23:23801275-23804340	23802001	23803444	1444	-0.193587	0.000255737	0.0148224	0.432694	0.510826	0.0781322
ALX1:I003	ALX1	12:85674036-85695561	85680760	85694932	14173	0.979148	3.79601e-09	8.44752e-07	0.024	0.102041	0.0780408
UNK:Io004	UNK	17:73780920-73821886	73781066	73805840	24775	0.25312	0.000171441	0.0107262	0.109244	0.187215	0.0779709
HLCS:Io015	HLCS	21:38123189-38362545	38334471	38362457	27987	0.489774	6.45358e-05	0.00475087	0.0188679	0.0967742	0.0779063
ZNF180:I011	ZNF180	19:44978645-45004575	45001430	45004249	2820	-0.693857	0.000840571	0.0379294	0.0967742	0.174603	0.077829
ZNF529:I001	ZNF529	19:37034517-37096178	37039225	37045571	6347	-0.587686	3.54576e-05	0.00289993	0.0786517	0.15625	0.0775983
FBXO31:I006	FBXO31	16:87360593-87425713	87377372	87380779	3408	0.775473	0.00199129	0.0730825	0.0635838	0.140845	0.0772613
CNTNAP1:I021	CNTNAP1	17:40834632-40852011	40849386	40849571	186	2.12134	0.00140737	0.056434	0.0218978	0.0990991	0.0772013
TRPC1:I001	TRPC1	3:142443266-142526729	142443574	142455220	11647	-0.316725	0.0025032	0.0860732	0.184	0.26087	0.0768696
PIAS2:I004	PIAS2	18:44390023-44497495	44401036	44407921	6886	0.297994	0.00273425	0.091594	0.130435	0.207207	0.0767724
FHOD1:I019	FHOD1	16:67263292-67281425	67272351	67272805	455	1.35694	0.00194781	0.071856	0.042654	0.119266	0.076612
PCGF3:I008	PCGF3	4:699573-764427	738477	755066	16590	0.809706	5.81964e-21	5.54561e-18	0.0291971	0.105528	0.0763306
SS18:I005	SS18	18:23596217-23671181	23615888	23618518	2631	0.363422	0.000243599	0.0142792	0.598394	0.674419	0.076025
INPP5B:I020	INPP5B	1:38326369-38412729	38406471	38409311	2841	1.27902	0.000171019	0.010707	0.0769231	0.152542	0.0756193
TBC1D23:Io019	TBC1D23	3:99979661-100044096	100029387	100034942	5556	0.334048	0.00168752	0.0647607	0.0716511	0.146853	0.0752021
TPM1:Io012	TPM1	15:63334838-63364113	63356342	63358094	1753	0.468924	1.23822e-11	4.23727e-09	0.805068	0.880259	0.0751907
LOC440434:I008	LOC440434	17:36351796-36413256	36361805	36365110	3306	0.335694	9.17035e-05	0.00639645	0.555556	0.630332	0.0747762
DLG1:I014	DLG1	3:196769431-197026143	196803557	196807921	4365	0.592862	0.00151183	0.0596119	0.0144928	0.0892019	0.0747091
TBC1D2:I008	TBC1D2	9:100961280-101018003	100975501	100983114	7614	0.95309	0.000995479	0.0434183	0	0.0746269	0.0746269
LRRC45:I002	LRRC45	17:79981178-79989027	79982216	79982568	353	1.58128	0.0024713	0.0853712	0.0253807	0.1	0.0746193
ROBO1:I017	ROBO1	3:78646388-79817059	78708958	78710179	1222	1.604	0.00242632	0.0841458	0.00571429	0.080292	0.0745777
TRAF2:I001	TRAF2	9:139780965-139821067	139780994	139793164	12171	0.460754	3.46528e-12	1.28269e-09	0.0833333	0.157895	0.0745614
LGSN:I004	LGSN	6:63985856-64029882	64004951	64029818	24868	0.315729	0.00114958	0.0484932	0.0780142	0.152381	0.0743668
SIX5:I002	SIX5	19:46268043-46272497	46270414	46271299	886	1.01551	4.87851e-05	0.00377243	0.0427807	0.117057	0.0742761
PAPLN:I020	PAPLN	14:73704205-73741347	73731044	73731295	252	2.57934	0.00224953	0.0798432	0.037037	0.111111	0.0740741
SPG20:Io010	SPG20	13:36875775-36944317	36909970	36920361	10392	0.709816	1.4176e-13	6.34735e-11	0.0576923	0.131579	0.0738866
SRRM1:Io019	SRRM1	1:24969594-24999772	24989296	24993305	4010	0.389722	0.000223388	0.0133385	0.0691489	0.142857	0.0737082
ZFYVE26:I015	ZFYVE26	14:68213237-68283306	68238928	68241732	2805	0.761925	0.00130771	0.0534057	0.0162162	0.0895522	0.073336
ST3GAL5:I004	ST3GAL5	2:86066271-86116157	86075328	86088303	12976	0.296128	0.00185679	0.0694633	0.073724	0.146988	0.0732639
TXNRD2:I006	TXNRD2	22:19863041-19929515	19868241	19870847	2607	1.08009	1.36751e-06	0.000173571	0.0215827	0.0945946	0.0730119
B4GALT7:I001	B4GALT7	5:177027119-177037346	177027262	177031179	3918	0.480043	0.00174539	0.066365	0.0198675	0.0927835	0.072916
RAD54L:I017	RAD54L	1:46713367-46744145	46740390	46743488	3099	0.956883	0.000556568	0.0275567	0.0625	0.135135	0.0726351
RPL22L1:I002	RPL22L1	3:170582665-170588045	170585924	170586086	163	1.5142	5.00939e-15	2.55724e-12	0.026956	0.0992	0.072244
EHF:I005	EHF	11:34642588-34684834	34670629	34673088	2460	3.59248	2.82309e-08	5.2616e-06	0.011236	0.0833333	0.0720974
CTNS:I008	CTNS	17:3539762-3566397	3558647	3559780	1134	0.701752	5.59903e-07	7.86989e-05	0.27044	0.342105	0.071665
ACAD10:Io022	ACAD10	12:112123857-112194911	112147489	112150301	2813	0.510483	0.00235425	0.0824217	0.0887574	0.160305	0.0715479
FAM173B:I003	FAM173B	5:10225620-10250021	10235374	10236589	1216	0.711758	0.00135965	0.0549711	0.134831	0.206349	0.0715177
ADAM23:I018	ADAM23	2:207308368-207485854	207437920	207452048	14129	0.838495	5.92916e-09	1.27369e-06	0.00546448	0.0769231	0.0714586
ATAD5:I015	ATAD5	17:29158988-29222883	29203569	29204433	865	1.34726	0.000693853	0.0326489	0.056	0.127273	0.0712727
CTSH:I002	CTSH	15:79214092-79237420	79215461	79217675	2215	1.48448	0.000873867	0.0390337	0.018315	0.0895522	0.0712372
OSBPL5:I020	OSBPL5	11:3108346-3186582	3143659	3147702	4044	1.49058	0.000936793	0.0412887	0.04	0.111111	0.0711111
MGAT5B:I017	MGAT5B	17:74864798-74946471	74944169	74944721	553	2.13436	0.000400065	0.0213346	0.00591716	0.0769231	0.0710059
ATAD5:I020	ATAD5	17:29158988-29222883	29219807	29220311	505	0.997964	0.00256044	0.0875713	0.0888889	0.159664	0.070775
AGL:I012	AGL	1:100315640-100389579	100336426	100340242	3817	1.05599	0.00234498	0.0822151	0.00970874	0.0802139	0.0705052
TEX9:I010	TEX9	15:56657622-56738195	56687033	56704499	17467	-0.570164	1.1825e-05	0.00113263	0.1	0.170213	0.0702128
PRSS23:I010	PRSS23	11:86502101-86663945	86650169	86661397	11229	2.11955	2.66499e-93	4.95202e-89	0.124183	0.194245	0.0700616
ENOSF1:I014	ENOSF1	18:670324-712662	693909	694247	339	0.906675	3.92665e-05	0.00315726	0.100503	0.170279	0.0697761
UNG:I001	UNG	12:109535399-109548798	109535617	109536236	620	0.758972	2.08091e-05	0.00184568	0.0582822	0.127946	0.0696639
TMEM165:I007	TMEM165	4:56262080-56292342	56290811	56291542	732	1.02093	1.85742e-06	0.000226026	0.0186047	0.0879541	0.0693495
MTHFSD:I003	MTHFSD	16:86563782-86588841	86575820	86580164	4345	0.417885	0.00023177	0.0137288	0.113122	0.18239	0.0692678
ENOSF1:I013	ENOSF1	18:670324-712662	691277	693881	2605	0.537688	1.33212e-11	4.54186e-09	0.152542	0.221622	0.0690792
ALG11:I003	ALG11	13:52586523-52603780	52593280	52598141	4862	0.696458	0.000138178	0.00899648	0.0517241	0.12069	0.0689655
PIK3R3:I006	PIK3R3	1:46505812-46642167	46527744	46531725	3982	2.36674	0.000280532	0.0159657	0	0.0689655	0.0689655
PRSS23:Io004	PRSS23	11:86502101-86663945	86511694	86518677	6984	0.430919	2.63916e-06	0.000307271	0.123596	0.192308	0.0687122
NOD1:I001	NOD1	7:30464143-30518393	30465327	30468989	3663	0.813866	1.29073e-06	0.000165521	0.229167	0.297872	0.0687057
SRSF7:I006	SRSF7	2:38970741-38978636	38975796	38976670	875	0.488283	2.92232e-10	8.15346e-08	0.132541	0.201206	0.0686656
NID2:I006	NID2	14:52471520-52535946	52478402	52481004	2603	1.79666	2.72947e-07	4.14706e-05	0.0566038	0.125	0.0683962
EXOSC9:Io013	EXOSC9	4:122722472-122738176	122735203	122737523	2321	0.635209	3.59446e-11	1.14369e-08	0.0436187	0.11194	0.0683216
MDGA1:I003	MDGA1	6:37600284-37665766	37606444	37611584	5141	1.18842	6.7735e-06	0.000704724	0.0291262	0.0973451	0.0682189
ABI1:Io011	ABI1	10:27035525-27150016	27040713	27047990	7278	0.496227	8.28869e-11	2.51665e-08	0.09375	0.16185	0.0680997
PCGF3:I009	PCGF3	4:699573-764427	755205	758771	3567	0.645702	3.39392e-07	5.06954e-05	0.0393258	0.107383	0.0680567
CEP68:I005	CEP68	2:65283495-65314142	65305099	65309669	4571	0.87816	1.5779e-07	2.51973e-05	0.0909091	0.158879	0.0679694
CXorf23:I001	CXorf23	23:19930980-19988382	19935453	19947902	12450	0.438	1.16639e-05	0.00111893	0.111111	0.178947	0.0678363
PCOLCE2:I006	PCOLCE2	3:142536702-142608045	142561891	142567058	5168	0.850944	2.75283e-09	6.35435e-07	0.0274841	0.0946502	0.0671661
MAN1B1:I010	MAN1B1	9:139981379-140003639	139996125	140000576	4452	0.50325	3.64582e-05	0.00296871	0.0663507	0.133333	0.0669826
RILPL1:I006	RILPL1	12:123955909-124018265	124008193	124017720	9528	0.236551	0.00235934	0.0825315	0.111111	0.177966	0.066855
R3HCC1:I008	R3HCC1	8:23145605-23153792	23150887	23152281	1395	1.14662	0.000821786	0.0372809	0.0268817	0.093633	0.0667512
ARHGAP26:Io021	ARHGAP26	5:142150292-142608572	142586874	142593561	6688	0.600011	1.62485e-10	4.74726e-08	0.0991957	0.165899	0.0667029
WWP2:I012	WWP2	16:69796187-69975644	69942754	69951611	8858	0.569825	1.04937e-06	0.000137512	0.0647887	0.131222	0.066433
PEX1:I005	PEX1	7:92116337-92157845	92122444	92123606	1163	0.699038	0.00013048	0.00856433	0.194805	0.261146	0.0663413
KIF9:Io023	KIF9	3:47269516-47324337	47318870	47323984	5115	-0.594365	0.000404456	0.0214772	0.0266667	0.0925926	0.0659259
NAGK:I007	NAGK	2:71295408-71305998	71302773	71303733	961	0.814166	0.000361443	0.019621	0.0243902	0.0898204	0.0654301
EHF:I008	EHF	11:34642588-34684834	34673353	34678454	5102	1.60092	2.04573e-08	3.95561e-06	0.0666667	0.132075	0.0654088
HYOU1:Io025	HYOU1	11:118914896-118927957	118926880	118927863	984	0.449715	0.000653044	0.0311947	0.0638298	0.128834	0.0650046
SORBS3:I010	SORBS3	8:22409251-22433008	22422035	22422780	746	-0.554572	0.00257675	0.0878674	0.495146	0.56	0.0648544
BMP1:Io017	BMP1	8:22022653-22069840	22054934	22059315	4382	0.337043	1.31685e-05	0.00124527	0.232558	0.297297	0.0647392
ADNP2:I002	ADNP2	18:77866915-77898228	77875534	77890985	15452	0.302529	0.00259635	0.0883978	0.0511945	0.11588	0.0646853
CHMP2A:I005	CHMP2A	19:59062933-59066491	59065604	59066231	628	0.637034	9.49367e-05	0.00658244	0.164241	0.228829	0.0645877
ANO5:I017	ANO5	11:22214722-22304913	22283845	22284491	647	2.45962	0.000433113	0.022654	0.00487805	0.0694444	0.0645664
MAN2B2:I020	MAN2B2	4:6576901-6624131	6621772	6622914	1143	0.737598	0.000181031	0.0112204	0.183333	0.247863	0.0645299
ALMS1:I009	ALMS1	2:73612886-73837046	73682423	73716760	34338	0.41023	0.00183668	0.0688509	0.15942	0.223881	0.0644603
SNTA1:I006	SNTA1	20:31995763-32031698	32005730	32026646	20917	1.16463	4.6632e-11	1.44901e-08	0.00729927	0.0714286	0.0641293
IDH1:Io011	IDH1	2:209100951-209119867	209118684	209119662	979	1.79761	2.91274e-40	6.76549e-37	0.0123587	0.07633	0.0639713
PRDM10:I011	PRDM10	11:129769601-129872730	129793299	129794776	1478	2.06668	0.000860477	0.038612	0	0.0638298	0.0638298
XPO4:I002	XPO4	13:21351468-21476913	21361197	21361619	423	2.84023	0.00136514	0.055157	0.0103093	0.0738916	0.0635823
HNF4A:Io013	HNF4A	20:42984441-43061485	43030128	43034697	4570	0.763086	2.70806e-05	0.00231785	0.0333333	0.0967742	0.0634409
WDR6:I001	WDR6	3:49044637-49053386	49044965	49049067	4103	0.664401	1.68598e-08	3.3047e-06	0.0758621	0.139147	0.0632845
H6PD:Io001	H6PD	1:9294863-9331394	9295126	9304983	9858	0.989732	5.91428e-26	7.6318e-23	0.0857143	0.148936	0.0632219
SMYD5:I002	SMYD5	2:73441366-73454355	73446098	73447178	1081	0.923452	3.79922e-07	5.57634e-05	0.0657673	0.128906	0.063139
FOXN2:I003	FOXN2	2:48541795-48606434	48573891	48586185	12295	-0.317413	0.000123811	0.00820775	0.106061	0.169014	0.0629535
FANCA:Io033	FANCA	16:89803959-89883065	89862427	89865573	3147	-0.602593	0.000108861	0.0073961	0.0920245	0.15493	0.062905
CNNM1:I006	CNNM1	10:101088856-101154087	101124760	101136811	12052	0.37854	4.50043e-05	0.00353019	0.0482315	0.111111	0.0628796
ANKLE2:I004	ANKLE2	12:133302253-133338474	133311162	133311991	830	0.446307	0.00014075	0.00913194	0.108138	0.17094	0.0628019
SHPRH:I008	SHPRH	6:146205945-146285233	146234686	146239266	4581	0.954043	0.00141901	0.0567535	0.010101	0.0727273	0.0626263
FBLIM1:I010	FBLIM1	1:16085255-16113084	16103783	16111042	7260	1.54038	2.53288e-26	3.31447e-23	0.0151976	0.0776942	0.0624967
SPG20:Io011	SPG20	13:36875775-36944317	36909970	36920718	10749	0.559305	6.11492e-10	1.62323e-07	0.0608108	0.123288	0.0624769
APOL2:I001	APOL2	22:36622255-36636000	36624327	36627385	3059	1.20837	6.35216e-24	7.24139e-21	0.0406504	0.10305	0.0623999
VAMP1:I007	VAMP1	12:6571404-6580065	6575518	6579695	4178	0.945577	2.3551e-06	0.00027715	0.0179372	0.0802139	0.0622767
ZP3:I006	ZP3	7:76026841-76071388	76063473	76069566	6094	0.594961	1.88244e-05	0.00170049	0.0590062	0.121272	0.0622662
MFAP3:Io004	MFAP3	5:153418519-153437014	153418572	153429116	10545	0.340812	0.00231515	0.0813994	0.0458716	0.108108	0.0622365
TRIM14:I006	TRIM14	9:100846635-100881635	100872267	100881263	8997	0.7951	2.22335e-11	7.35122e-09	0.00613497	0.068323	0.062188
DLG1:Io029	DLG1	3:196769431-197026143	196796132	196803456	7325	0.487455	2.19958e-07	3.42601e-05	0.0419162	0.103734	0.0618183
MALT1:I008	MALT1	18:56338618-56417371	56378186	56381314	3129	0.613328	6.27767e-05	0.00464188	0.0275862	0.0892857	0.0616995
XYLT2:I007	XYLT2	17:48423393-48438546	48433623	48433871	249	2.20225	0.000730482	0.0339511	0.0130548	0.0746269	0.061572
DOCK9:I018	DOCK9	13:99445741-99738660	99489864	99498177	8314	0.690115	0.000213604	0.0128576	0.0228311	0.0843373	0.0615063
TAB1:I008	TAB1	22:39795759-39833132	39817977	39822707	4731	0.74953	0.0014793	0.0586225	0.0196078	0.0810811	0.0614732
PDCD6IP:I006	PDCD6IP	3:33840063-33911199	33868073	33870329	2257	0.651707	9.61703e-07	0.000127827	0.164384	0.225806	0.0614229
SLBP:I009	SLBP	4:1694458-1714468	1713718	1713856	139	1.44372	0.000649007	0.0310498	0.0318725	0.0932476	0.0613751
ANGEL1:I005	ANGEL1	14:77253586-77279283	77270256	77272758	2503	0.48507	0.000365179	0.0198007	0.228346	0.28972	0.0613732
RAD54L:I005	RAD54L	1:46713367-46744145	46724419	46725635	1217	1.45586	0.00033086	0.0182324	0.040404	0.101449	0.0610452
VPS13C:Io004	VPS13C	15:62144590-62352664	62155728	62160857	5130	0.470935	3.7932e-09	8.44752e-07	0.149905	0.210744	0.0608387
IFI6:I001	IFI6	1:27992572-27998724	27992987	27994736	1750	3.24425	1.72939e-11	5.80057e-09	0.0140845	0.0747331	0.0606486
PYROXD2:I012	PYROXD2	10:100143322-100174978	100160015	100167338	7324	0.773572	2.94225e-06	0.000338318	0.0163934	0.0769231	0.0605296
LRTOMT:I001	LRTOMT	11:71791377-71821828	71791932	71799342	7411	0.63655	2.75857e-08	5.16505e-06	0.17757	0.238095	0.0605251
COL4A5:I028	COL4A5	23:107683074-107940775	107846292	107849971	3680	0.848302	4.31624e-05	0.00340272	0.0607735	0.121212	0.0604386
APPL2:I002	APPL2	12:105567075-105630008	105569861	105570653	793	0.785462	0.00141442	0.0566065	0.0443975	0.104558	0.0601602
TRAPPC12:I006	TRAPPC12	2:3383446-3483342	3447663	3461391	13729	0.820701	3.30393e-23	3.56936e-20	0.0615942	0.121649	0.0600553
KLHL36:I004	KLHL36	16:84682117-84701292	84691551	84693365	1815	0.647854	9.14114e-09	1.89999e-06	0.235294	0.295154	0.0598601
ORC6:I005	ORC6	16:46723558-46732306	46727095	46729473	2379	0.386246	0.00225549	0.0799525	0.0769231	0.136465	0.0595422
ATAD5:I019	ATAD5	17:29158988-29222883	29214391	29219624	5234	1.11966	4.1487e-13	1.7845e-10	0.047619	0.107143	0.0595238
ZDHHC7:I007	ZDHHC7	16:85008067-85045141	85022480	85023909	1430	0.398549	0.00280355	0.09331	0.29097	0.350365	0.0593951
SP100:I029	SP100	2:231280871-231410317	231375882	231379809	3928	0.825037	2.62714e-06	0.000306063	0.111111	0.17037	0.0592593
STXBP1:I003	STXBP1	9:130374486-130454995	130416076	130420653	4578	0.601215	0.000223093	0.0133252	0.0275591	0.0868167	0.0592577
FAS:I012	FAS	10:90750288-90775542	90773125	90773875	751	1.49487	0.000126355	0.00834661	0	0.0592105	0.0592105
XRCC3:I005	XRCC3	14:104163954-104181823	104173553	104174858	1306	0.971896	0.00152481	0.0600023	0.0178117	0.0769231	0.0591114
C14orf159:I026	C14orf159	14:91580357-91691740	91681901	91691027	9127	0.242482	0.000519322	0.0261516	0.348315	0.407407	0.0590928
CASK:I009	CASK	23:41374189-41782287	41414889	41416284	1396	1.3827	7.00241e-07	9.68136e-05	0.0490196	0.108108	0.0590885
TUSC3:I009	TUSC3	8:15397596-15624158	15605975	15615299	9325	0.421051	0.00271006	0.0910394	0.0781893	0.137255	0.0590656
GLS:I018	GLS	2:191745547-191830270	191819545	191827555	8011	1.24006	4.43078e-13	1.89705e-10	0.0545455	0.113514	0.0589681
P4HA3:I011	P4HA3	11:73977694-74022721	74000176	74009256	9081	0.80015	3.08403e-08	5.69651e-06	0.00421941	0.0630631	0.0588437
EHF:I003	EHF	11:34642588-34684834	34664275	34667985	3711	4.43105	2.14567e-12	8.30634e-10	0	0.0588235	0.0588235
MIPEP:I002	MIPEP	13:24304328-24463587	24330758	24334234	3477	2.19984	7.24274e-16	4.09067e-13	0.0106762	0.0694444	0.0587683
BBIP1:Io008	BBIP1	10:112658488-112679124	112661371	112678878	17508	0.4436	3.961e-11	1.24539e-08	0.128	0.186667	0.0586667
ACO1:I016	ACO1	9:32384601-32450832	32430573	32431716	1144	4.73416	2.43651e-69	1.33161e-65	0.00127389	0.0598958	0.0586219
EXOC7:I019	EXOC7	17:74077074-74099868	74087317	74090494	3178	0.361205	0.000707737	0.0331756	0.0938338	0.152439	0.0586052
ZNF652:I005	ZNF652	17:47366568-47439835	47395346	47439270	43925	0.225476	0.00180391	0.0679778	0.0526316	0.111111	0.0584795
PDE7A:I004	PDE7A	8:66626569-66753969	66637157	66639109	1953	0.775741	5.67139e-06	0.000605659	0.0649351	0.123288	0.0583526
DNM1:I009	DNM1	9:130965634-131017527	130985140	130986529	1390	0.293215	7.85759e-05	0.00560707	0.21684	0.275109	0.0582695
DDX60:I001	DDX60	4:169137442-169239958	169138184	169141805	3622	1.53832	3.28606e-08	6.03966e-06	0	0.0582524	0.0582524
TRIM11:I005	TRIM11	1:228581377-228594517	228589863	228593854	3992	0.344748	0.00203007	0.0741107	0.0410959	0.0993377	0.0582419
FASTKD2:Io001	FASTKD2	2:207630112-207660911	207630472	207631367	896	1.28414	3.95444e-05	0.0031741	0.024735	0.0829268	0.0581918
TEAD3:I010	TEAD3	6:35441374-35464861	35448152	35452336	4185	0.668944	0.00159272	0.0620192	0.114286	0.172414	0.0581281
BMP1:I011	BMP1	8:22022653-22069840	22051688	22051957	270	2.32377	4.14558e-05	0.0032962	0.0149254	0.0729927	0.0580673
WDR55:I001	WDR55	5:140044384-140050553	140044689	140047818	3130	0.61806	0.000235796	0.0139099	0.0575342	0.115538	0.0580036
ACSL4:Io014	ACSL4	23:108884564-108976621	108926602	108939372	12771	0.506096	1.87118e-07	2.94162e-05	0.123967	0.181818	0.0578512
GNPDA1:I006	GNPDA1	5:141380234-141392620	141391607	141392559	953	0.985722	0.000292446	0.0165223	0.0272727	0.0851064	0.0578337
PIEZO1:I050	PIEZO1	16:88781746-88851628	88815888	88851308	35421	1.11798	3.44651e-58	1.45551e-54	0.00497512	0.0625	0.0575249
JAK2:I001	JAK2	9:4985245-5128183	4985631	4985939	309	4.4069	3.74257e-05	0.0030395	0	0.0574713	0.0574713
DCDC2:I005	DCDC2	6:24171983-24383520	24289135	24291159	2025	0.974412	0.000195951	0.0119655	0.030303	0.0877193	0.0574163
RBCK1:I007	RBCK1	20:388709-411610	400376	401514	1139	0.416658	3.46406e-06	0.000392013	0.236111	0.293381	0.0572699
TUB:I005	TUB	11:8060180-8127654	8111779	8115592	3814	1.13077	0.000125736	0.00831461	0.0288462	0.0860927	0.0572466
PEX6:I009	PEX6	6:42931611-42946981	42934597	42935105	509	1.39498	0.00281694	0.0935547	0.026738	0.083871	0.057133
EXOC3:I007	EXOC3	5:443334-467409	459575	462074	2500	0.779225	3.07542e-09	7.02049e-07	0.0927487	0.149864	0.057115
TICRR:I018	TICRR	15:90118818-90171253	90161442	90162938	1497	1.61696	0.0002228	0.013312	0.0272374	0.0841121	0.0568748
SNPH:I004	SNPH	20:1246960-1289971	1277897	1281205	3309	0.762083	0.000214743	0.0129136	0.0574713	0.114286	0.0568144
MED15:I011	MED15	22:20861829-20941919	20922919	20929399	6481	0.401669	4.0684e-06	0.000448921	0.19797	0.254717	0.0567474
BCAP29:I010	BCAP29	7:107220422-107263762	107254178	107258772	4595	0.440315	0.00230707	0.0811924	0.153846	0.210526	0.0566802
ANKH:I003	ANKH	5:14704909-14871887	14713777	14716814	3038	0.622697	1.39835e-06	0.000176641	0.0658307	0.122449	0.0566183
SUV39H2:I008	SUV39H2	10:14920782-14946304	14941685	14943131	1447	0.703967	0.00228067	0.0805991	0.107232	0.163763	0.0565311
TPD52L2:Io009	TPD52L2	20:62496581-62522898	62505170	62514071	8902	0.25919	2.46242e-05	0.00214114	0.0664506	0.122951	0.0565003
FAM13B:I007	FAM13B	5:137273642-137368802	137282001	137284643	2643	0.751707	1.07795e-07	1.77417e-05	0.107527	0.163934	0.0564075
HNRNPL:I007	HNRNPL	19:39327028-39342979	39331200	39334481	3282	0.427188	8.44299e-11	2.55514e-08	0.833948	0.89016	0.0562118
PHACTR2:Io004	PHACTR2	6:143929317-144152322	144075050	144086397	11348	0.682247	2.20147e-07	3.42607e-05	0.0379747	0.0941176	0.056143
FBXW4:I008	FBXW4	10:103370421-103454743	103436194	103454137	17944	0.809431	2.64317e-11	8.64697e-09	0.075	0.131034	0.0560345
GPATCH11:I001	GPATCH11	2:37311594-37326387	37311714	37315511	3798	1.04803	0.00133317	0.0541596	0.020979	0.0769231	0.0559441
EXOC7:I014	EXOC7	17:74077074-74099868	74085402	74086409	1008	0.583256	0.000245114	0.0143544	0.173077	0.228916	0.0558387
SRSF11:I004	SRSF11	1:70671365-70717701	70694239	70697950	3712	0.258382	0.000163061	0.0102815	0.160331	0.216	0.0556694
CASP8:Io018	CASP8	2:202098166-202152434	202141828	202149538	7711	0.270675	0.00136891	0.0552252	0.0172414	0.0728477	0.0556063
KIRREL3:I013	KIRREL3	11:126293396-126870766	126333203	126343203	10001	0.714792	0.000523922	0.0263048	0.032967	0.0882353	0.0552683
C5orf45:I001	C5orf45	5:179264266-179285840	179264886	179267871	2986	-0.311138	0.000114058	0.00766707	0.828343	0.883582	0.0552388
SLC12A7:I002	SLC12A7	5:1050489-1112172	1053598	1057585	3988	0.544611	0.000308493	0.0172557	0.0413793	0.0964912	0.0551119
FAM86DP:I007	FAM86DP	3:75470703-75484266	75482022	75484068	2047	1.63695	5.31694e-06	0.000573409	0.0416667	0.0967742	0.0551075
RDH13:I008	RDH13	19:55555692-55580914	55568177	55570524	2348	1.58409	1.06146e-05	0.0010381	0.0319635	0.0869565	0.0549931
NRF1:Io001	NRF1	7:129251543-129396922	129251666	129297182	45517	0.354386	0.000112462	0.00757981	0	0.0549451	0.0549451
MORF4L2:Io006	MORF4L2	23:102930426-102943086	102933529	102939608	6080	0.21416	0.000485813	0.0247935	0.5616	0.616197	0.0545972
MAST3:I010	MAST3	19:18208603-18262499	18235585	18239209	3625	1.5484	1.31162e-06	0.000167392	0	0.0545455	0.0545455
APBB2:I017	APBB2	4:40812044-41216635	40937157	40946881	9725	0.353949	0.000653417	0.0312014	0.033557	0.088	0.054443
FUK:I003	FUK	16:70488498-70514177	70497678	70499028	1351	2.23976	0.00106094	0.045561	0	0.0540541	0.0540541
LETM1:I005	LETM1	4:1813206-1857974	1824040	1824714	675	0.865869	0.000541463	0.0270176	0.0317241	0.0857143	0.0539901
TUBG2:I005	TUBG2	17:40811266-40819024	40815071	40815394	324	1.09209	0.000762393	0.0351355	0.326389	0.380282	0.0538928
U2SURP:I012	U2SURP	3:142720372-142779567	142741907	142742816	910	0.419928	0.000292681	0.0165287	0.15778	0.211414	0.0536336
MRE11A:I010	MRE11A	11:94150469-94227040	94194203	94197278	3076	0.811695	0.000180625	0.0112025	0.0288809	0.0825083	0.0536274
UBA1:I002	UBA1	23:47050199-47074527	47053424	47058201	4778	0.743867	3.21527e-27	4.63143e-24	0.0378619	0.0914543	0.0535924
ELF2:I002	ELF2	4:139978871-140060630	139981829	139983018	1190	2.23178	7.43414e-06	0.00076194	0	0.0535714	0.0535714
USP40:I021	USP40	2:234384165-234474236	234438159	234442124	3966	0.90366	3.97252e-07	5.78499e-05	0.0373444	0.0909091	0.0535647
TSC1:I019	TSC1	9:135766735-135820020	135798880	135800973	2094	0.86563	0.000688019	0.0324648	0.102041	0.155556	0.0535147
EWSR1:Io019	EWSR1	22:29663998-29696515	29684776	29687550	2775	0.260678	0.000235801	0.0139099	0.263294	0.316642	0.0533477
ZNF280C:I007	ZNF280C	23:129336673-129402922	129354455	129360732	6278	-0.547194	0.00102122	0.0443265	0.0545455	0.107692	0.0531469
ARHGAP26:I013	ARHGAP26	5:142150292-142608572	142416827	142421380	4554	0.840174	4.26481e-17	2.76125e-14	0.0503145	0.103448	0.0531338
BBIP1:I005	BBIP1	10:112658488-112679124	112667595	112677878	10284	0.479315	2.03365e-07	3.18356e-05	0.27451	0.327586	0.0530764
PLOD3:I009	PLOD3	7:100849258-100861011	100855232	100855533	302	1.52813	0.00188139	0.0701179	0.0179028	0.0708661	0.0529633
MTMR14:I020	MTMR14	3:9691117-9744078	9739551	9743473	3923	0.536208	0.00219499	0.0785046	0.0352941	0.0882353	0.0529412
NUDCD3:I002	NUDCD3	7:44421965-44530385	44432085	44444038	11954	0.514966	8.60174e-13	3.53619e-10	0.104039	0.156923	0.0528839
FANCA:I020	FANCA	16:89803959-89883065	89836668	89836971	304	-1.08875	0.00147313	0.0584901	0.173913	0.226667	0.0527536
ANKLE2:I012	ANKLE2	12:133302253-133338474	133331720	133338203	6484	0.685946	1.46552e-10	4.30886e-08	0.0524345	0.105175	0.0527408
COL4A6:I009	COL4A6	23:107398837-107682727	107408717	107412724	4008	0.574092	0.00152355	0.0599666	0.0852713	0.137931	0.0526597
WDFY1:I007	WDFY1	2:224740060-224810104	224763788	224765899	2112	0.48209	1.56542e-05	0.00144862	0.111607	0.164265	0.052658
SPG7:I003	SPG7	16:89574796-89624176	89579446	89590413	10968	0.271764	0.000161936	0.010228	0.145359	0.197861	0.0525019
TGOLN2:Io005	TGOLN2	2:85545141-85555419	85549865	85552037	2173	0.987311	3.22731e-18	2.43777e-15	0.0490566	0.101362	0.052305
STRN3:I001	STRN3	14:31363005-31495607	31364787	31364867	81	2.74803	0.0005983	0.0291798	0.0106007	0.0627063	0.0521056
IQSEC1:I006	IQSEC1	3:12938542-13114617	12950026	12950772	747	1.46666	0.00264007	0.0895206	0.00757576	0.0595238	0.0519481
COL4A6:I002	COL4A6	23:107398837-107682727	107402979	107403692	714	1.11738	5.54805e-05	0.00418226	0.081761	0.13369	0.0519288
ARHGEF26:I013	ARHGEF26	3:153838792-153975616	153958369	153970904	12536	0.779969	2.71758e-07	4.13575e-05	0.025	0.0769231	0.0519231
HAVCR1:I003	HAVCR1	5:156456424-156486130	156459899	156464257	4359	0.384052	8.82979e-07	0.000118123	0.229209	0.280899	0.05169
FAAP100:I002	FAAP100	17:79506911-79519429	79508422	79511029	2608	1.19407	5.37656e-07	7.59742e-05	0.0326797	0.0842491	0.0515693
SLC25A4:I002	SLC25A4	4:186064417-186071538	186066405	186066912	508	1.59818	0.00116403	0.0489473	0.0160428	0.0674847	0.0514419
CD47:I006	CD47	3:107761941-107809935	107770818	107776323	5506	0.706329	3.48695e-07	5.1835e-05	0.030888	0.0820771	0.051189
HMGN3:Io007	HMGN3	6:79910962-79944455	79911444	79911992	549	0.605304	0.000690206	0.0325344	0.0776819	0.128806	0.0511237
GPD1L:I005	GPD1L	3:32148003-32210207	32188227	32200367	12141	0.383633	0.000109431	0.00741853	0.0295858	0.0806452	0.0510594
QKI:Io006	QKI	6:163835675-163999628	163984752	163987752	3001	0.306987	0.000269997	0.0154753	0.0923077	0.143333	0.0510256
KIAA0319L:I001	KIAA0319L	1:35899091-36023037	35900683	35906647	5965	0.333614	0.00175212	0.0665228	0.109034	0.16	0.0509657
COX20:I001	COX20	1:244998639-245008359	244999059	245005245	6187	0.264586	0.000557476	0.0275943	0.262857	0.313808	0.0509504
TNKS1BP1:I006	TNKS1BP1	11:57067103-57092413	57070300	57075868	5569	0.568313	7.94054e-12	2.77871e-09	0.133929	0.184855	0.0509267
GRK6:I013	GRK6	5:176853687-176869850	176863532	176867700	4169	1.66781	1.31089e-39	3.00724e-36	0.0566038	0.107296	0.0506924
GGCX:I011	GGCX	2:85771978-85788657	85783384	85785562	2179	0.791553	0.000109295	0.00741675	0.0446194	0.095057	0.0504376
EIF4G1:I001	EIF4G1	3:184032283-184053146	184032463	184033276	814	0.485798	0.00265207	0.0897584	0.0504719	0.100892	0.0504204
C2CD5:Io030	C2CD5	12:22601480-22697480	22671072	22676359	5288	0.597615	1.74196e-06	0.000214363	0.0660377	0.116418	0.0503802
L3MBTL3:I008	L3MBTL3	6:130339728-130462594	130374137	130376315	2179	1.49233	0.000158138	0.010029	0.0265487	0.0769231	0.0503744
MAP7D2:I012	MAP7D2	23:20024831-20135114	20062643	20068941	6299	0.597734	1.14426e-05	0.00110416	0.0898876	0.140187	0.0502993
GSN:I025	GSN	9:124030380-124095120	124086923	124088789	1867	0.967106	0.000200858	0.0122054	0.026087	0.0763636	0.0502767
IFT140:I012	IFT140	16:1560428-1662109	1576798	1607935	31138	0.345193	0.000909307	0.0403259	0.037037	0.0872483	0.0502113
ZC3HAV1:I003	ZC3HAV1	7:138728266-138794465	138738842	138739950	1109	3.12032	2.39357e-21	2.35327e-18	0.00713267	0.0573163	0.0501836
ACO1:I015	ACO1	9:32384601-32450832	32429502	32430415	914	3.75091	1.33394e-23	1.47541e-20	0.00146843	0.0516039	0.0501355
SRSF11:I003	SRSF11	1:70671365-70717701	70687523	70694104	6582	0.507992	5.38091e-10	1.44074e-07	0.0873362	0.137363	0.0500264
PTGR2:I003	PTGR2	14:74318534-74352168	74318824	74325518	6695	0.442209	0.000791956	0.0362462	0.3	0.25	-0.05
FAM111A:Io003	FAM111A	11:58910318-58922511	58913330	58916308	2979	0.502108	3.08813e-05	0.00258949	0.647887	0.596899	-0.0509881
FBXL12:I001	FBXL12	19:9920943-9929731	9922394	9929220	6827	-0.449206	0.000596682	0.0291391	0.142857	0.0918367	-0.0510204
HEXIM2:Io004	HEXIM2	17:43237541-43247407	43240003	43240116	114	-2.44221	0.000253021	0.0147154	0.0789474	0.0277778	-0.0511696
LRCH3:I014	LRCH3	3:197518097-197598456	197581317	197585704	4388	0.325915	0.00175374	0.0665461	0.23913	0.1875	-0.0516304
ERRFI1:I001	ERRFI1	1:8071779-8086393	8074457	8075367	911	-0.545518	5.70156e-06	0.00060821	0.122683	0.0708035	-0.0518796
TROAP:I008	TROAP	12:49716971-49725514	49719942	49720450	509	-1.92942	0.00035672	0.0194213	0.103704	0.0515464	-0.0521573
ADPRM:I003	ADPRM	17:10600927-10614875	10609872	10614150	4279	-1.36845	5.43727e-07	7.65991e-05	0.0939227	0.0412371	-0.0526855
BMS1P20:I008	BMS1P20	22:22652463-22677324	22664767	22673253	8487	0.567287	2.95674e-05	0.00250189	0.181347	0.128205	-0.053142
FAM120B:I010	FAM120B	6:170599791-170716159	170667407	170697374	29968	0.422004	9.37359e-10	2.39585e-07	0.146919	0.09375	-0.0531694
SMC5:I018	SMC5	9:72873878-72969789	72959186	72961520	2335	0.529832	2.95913e-06	0.000340049	0.240223	0.186813	-0.0534103
ZFAS1:Io007	ZFAS1	20:47894715-47905795	47897108	47905581	8474	-1.03016	4.73555e-77	3.82587e-73	0.115309	0.0618921	-0.0534173
LRRC1:I010	LRRC1	6:53659778-53788919	53769261	53778651	9391	0.494631	0.00247294	0.0853906	0.0687023	0.0151515	-0.0535508
TNFRSF10A:I005	TNFRSF10A	8:23048970-23082680	23058114	23058199	86	-1.31745	0.000925908	0.0409157	0.0783582	0.0247046	-0.0536536
CTNNBIP1:Io004	CTNNBIP1	1:9908334-9970316	9938048	9970152	32105	1.70062	5.47926e-25	6.61133e-22	0.0540541	0	-0.0540541
DDX58:I001	DDX58	9:32455300-32526322	32457417	32459368	1952	-1.03271	3.65236e-07	5.38204e-05	0.0681818	0.0139211	-0.0542607
CLCC1:I001	CLCC1	1:109472130-109506121	109475124	109477246	2123	-0.328035	0.00103035	0.0446599	0.126667	0.0719697	-0.054697
LINC01474:I003	LINC01474	9:75486645-75489025	75487148	75487942	795	0.443564	0.00308331	0.0996808	0.467742	0.413043	-0.0546985
JMY:I002	JMY	5:78531925-78623038	78573907	78585943	12037	-0.856637	2.0496e-27	3.02263e-24	0.0638298	0.00900901	-0.0548208
SNHG1:I002	SNHG1	11:62619460-62623360	62620312	62620546	235	-0.453528	0.000369636	0.0200131	0.173057	0.117899	-0.0551577
ZNF710:I004	ZNF710	15:90544723-90625432	90617523	90622891	5369	-0.488989	0.000964333	0.0422918	0.180328	0.125	-0.0553279
CENPK:I009	CENPK	5:64813593-64858995	64850774	64857289	6516	-0.254989	0.000580935	0.0284974	0.162011	0.106109	-0.0559018
LTN1:I019	LTN1	21:30300466-30365277	30333029	30338186	5158	0.647597	1.07771e-06	0.000140729	0.152174	0.0956522	-0.0565217
SLC22A5:I008	SLC22A5	5:131705401-131731306	131724714	131726381	1668	-0.686151	0.000384985	0.0206994	0.101124	0.0445344	-0.0565892
ZFAND1:I008	ZFAND1	8:82613566-82633539	82627350	82629483	2134	-0.839617	0.0021731	0.0779689	0.0898204	0.0326797	-0.0571406
AGBL5:I011	AGBL5	2:27274491-27293490	27282273	27290361	8089	0.640011	4.86916e-08	8.60055e-06	0.436426	0.379032	-0.0573939
TOM1L1:I010	TOM1L1	17:52978052-53039328	53014588	53016284	1697	-0.533255	8.05889e-06	0.000816278	0.135346	0.0778098	-0.0575359
ANKRD11:Io006	ANKRD11	16:89334029-89556969	89352595	89354935	2341	-0.366811	1.65134e-06	0.000204975	0.239669	0.181929	-0.0577402
FAM111A:I006	FAM111A	11:58910318-58922511	58913330	58916269	2940	0.507218	3.75497e-05	0.00304733	0.520548	0.462687	-0.0578614
DENND3:I016	DENND3	8:142138720-142205900	142188296	142190845	2550	-0.388515	0.000195788	0.0119635	0.253071	0.194332	-0.0587393
ISG15:I001	ISG15	1:948847-949919	948957	949363	407	-1.35287	0.00201182	0.07356	0.0724638	0.0136411	-0.0588226
CBWD5:I020	CBWD5	9:69256634-70862784	70483280	70484374	1095	-0.472362	2.35364e-06	0.00027715	0.204218	0.144909	-0.0593088
SS18:I003	SS18	18:23596217-23671181	23615092	23615794	703	0.643181	1.33561e-08	2.68303e-06	0.587786	0.527851	-0.0599348
TMEM39A:I002	TMEM39A	3:119147807-119182529	119153730	119155637	1908	-0.532243	5.70494e-05	0.00428294	0.139013	0.0790698	-0.0599437
RPL23AP7:Io005	RPL23AP7	2:114368816-114384715	114383307	114384457	1151	-0.774785	0.000141273	0.00916265	0.126685	0.0666667	-0.060018
CD40:I006	CD40	20:44746893-44758384	44751859	44755278	3420	0.561598	0.0024026	0.0835727	0.297297	0.237113	-0.0601839
ATP5SL:I001	ATP5SL	19:41937223-41945843	41938314	41939176	863	-0.480053	9.76801e-06	0.000964438	0.253983	0.19337	-0.060613
WAC-AS1:I001	WAC-AS1	10:28808846-28821283	28813541	28814876	1336	-0.476527	0.000172201	0.0107629	0.638191	0.577236	-0.0609552
FMNL1:I019	FMNL1	17:43299292-43324683	43321612	43322185	574	-0.95304	3.62268e-07	5.34254e-05	0.111531	0.0505051	-0.0610261
MIB2:I003	MIB2	1:1550795-1565990	1551995	1558768	6774	0.545208	0.000434972	0.0227038	0.159091	0.097561	-0.0615299
TCF7:I007	TCF7	5:133450402-133483920	133474730	133477875	3146	1.34018	0.00011798	0.00789158	0.120879	0.0588235	-0.0620556
MIA3:I028	MIA3	1:222791444-222841354	222837491	222838650	1160	-1.40869	5.80199e-06	0.000618184	0.0994764	0.0368764	-0.0626001
NOSTRIN:I020	NOSTRIN	2:169643049-169721849	169713289	169716021	2733	-0.664096	1.54847e-06	0.000193629	0.209756	0.146853	-0.062903
BTN2A1:I005	BTN2A1	6:26458132-26476849	26463754	26465412	1659	-1.58637	0.000466557	0.023982	0.0666667	0.00369004	-0.0629766
USP54:I004	USP54	10:75257296-75335433	75265185	75276132	10948	0.55848	0.000289156	0.0163862	0.253968	0.19084	-0.0631286
KIF1B:I043	KIF1B	1:10270764-10441661	10428597	10431198	2602	-0.561011	0.000355141	0.0193467	0.276074	0.212903	-0.0631704
PRDM15:I010	PRDM15	21:43218385-43299591	43240531	43241422	892	-3.75348	0.00207666	0.0754116	0.0632911	0	-0.0632911
GAS6:I011	GAS6	13:114523522-114567076	114542824	114549499	6676	-0.485355	0.000172175	0.0107629	0.318681	0.254545	-0.0641359
MON1B:I005	MON1B	16:77224816-77233543	77227675	77228231	557	-0.523303	0.00112478	0.0476745	0.212121	0.147826	-0.0642951
ABHD3:I001	ABHD3	18:19230858-19284766	19231725	19236821	5097	-0.574298	6.03847e-06	0.000639348	0.0860927	0.0210526	-0.0650401
HNF1A:I001	HNF1A	12:121416371-121440314	121416898	121426635	9738	-0.504248	0.00025388	0.0147516	0.1	0.0340909	-0.0659091
SLC35G2:Io001	SLC35G2	3:136537861-136574734	136538206	136573284	35079	-0.312084	0.00194353	0.0717883	0.6	0.533981	-0.0660194
SNHG12:I001	SNHG12	1:28905050-28908366	28905193	28906044	852	-0.864844	0.000930714	0.0410597	0.100817	0.0340136	-0.0668038
FAM49B:I010	FAM49B	8:130851839-131028897	130891718	130892621	904	0.679245	0.000390211	0.0209185	0.371429	0.303571	-0.0678571
TP53BP1:I002	TP53BP1	15:43699412-43802707	43700287	43701094	808	-0.713972	2.76621e-05	0.00236207	0.202572	0.133758	-0.0688144
POLG:I001	POLG	15:89859536-89878026	89860059	89860606	548	-0.473898	0.000337121	0.0185123	0.353684	0.284672	-0.0690127
MIA3:I026	MIA3	1:222791444-222841354	222835467	222835594	128	-2.34805	4.16878e-05	0.00331182	0.0892019	0.0192308	-0.0699711
EOGT:I009	EOGT	3:69024363-69063045	69037729	69038075	347	-2.10028	0.00154663	0.0606683	0.102362	0.0322581	-0.0701041
RCC1:I002	RCC1	1:28832455-28865708	28835418	28843236	7819	0.279846	8.8922e-06	0.00088692	0.480315	0.408194	-0.0721207
ZC3H12A:I003	ZC3H12A	1:37940119-37949978	37946031	37947201	1171	-1.36526	4.53691e-23	4.84506e-20	0.112329	0.0393574	-0.0729713
ING3:Io005	ING3	7:120590817-120615711	120595679	120604795	9117	-0.796357	2.82716e-07	4.28148e-05	0.111111	0.0379747	-0.0731364
POC1B:I013	POC1B	12:89813498-89920039	89891120	89918896	27777	-0.396424	3.7339e-08	6.76904e-06	0.084507	0.0107527	-0.0737544
KIF7:I008	KIF7	15:90171201-90198682	90177115	90185433	8319	-1.07864	4.39108e-09	9.6447e-07	0.0843373	0.0103093	-0.0740281
CBWD3:I001	CBWD3	9:70856861-70914951	70862626	70863721	1096	-0.408791	2.89466e-06	0.000333602	0.217865	0.143833	-0.0740322
ZNF524:I001	ZNF524	19:56111706-56114504	56111775	56113440	1666	-0.912562	0.000208225	0.0125746	0.10687	0.0322581	-0.0746122
ZC3H12A:I004	ZC3H12A	1:37940119-37949978	37947437	37948034	598	-1.0783	3.77554e-10	1.02718e-07	0.164659	0.0899899	-0.0746687
LOC100507487:I004	LOC100507487	4:129349171-129440551	129391705	129402827	11123	-0.559072	0.000421584	0.0222109	0.128205	0.0533333	-0.0748718
CBWD2:I003	CBWD2	2:114195268-114253781	114201441	114202540	1100	-0.458118	6.13439e-06	0.000648765	0.192122	0.117225	-0.074897
RBM39:I019	RBM39	20:34291531-34330258	34326940	34328446	1507	0.380335	4.42298e-06	0.000484592	0.367292	0.291902	-0.0753902
ERICH6-AS1:I005	ERICH6-AS1	3:150421351-150437933	150425797	150437655	11859	0.83733	0.000553431	0.0274568	0.125	0.0491803	-0.0758197
ODF2L:Io001	ODF2L	1:86812507-86862025	86814562	86818541	3980	-0.2936	0.00300857	0.0979065	0.155556	0.079646	-0.0759095
TMEM116:I017	TMEM116	12:112369087-112451023	112443108	112450805	7698	-0.573365	0.00143462	0.0572179	0.19403	0.117647	-0.0763828
SLC25A3:I002	SLC25A3	12:98987403-98995778	98987914	98989210	1297	0.448596	1.36008e-07	2.19572e-05	0.446429	0.369863	-0.0765656
ALDH1L2:I008	ALDH1L2	12:105413562-105478341	105433585	105434384	800	-1.92656	0.000564008	0.0278361	0.0769231	0	-0.0769231
ANKRD13A:I009	ANKRD13A	12:110437235-110477235	110465572	110466316	745	-0.847178	2.32025e-08	4.43108e-06	0.192053	0.114679	-0.0773741
DDIT3:I007	DDIT3	12:57910371-57914300	57911537	57914200	2664	-0.597139	3.09791e-05	0.00259419	0.109756	0.0318396	-0.0779165
GCFC2:I014	GCFC2	2:75889832-75938111	75928414	75929324	911	-0.671986	0.00088809	0.0395838	0.213636	0.135417	-0.0782197
HDAC8:Io004	HDAC8	23:71549366-71792953	71684582	71708782	24201	0.453727	2.17863e-05	0.00192409	0.0941176	0.015625	-0.0784926
NOSTRIN:Io021	NOSTRIN	2:169643049-169721849	169699628	169707593	7966	-0.866145	1.47887e-09	3.64942e-07	0.0921986	0.0133333	-0.0788652
CSNK1D:I009	CSNK1D	17:80200537-80231618	80211121	80213304	2184	-0.44263	0.000238703	0.0140587	0.155203	0.0761035	-0.0790993
JADE1:I015	JADE1	4:129730778-129796379	129783381	129789010	5630	-0.293962	0.000374773	0.0202181	0.239316	0.160121	-0.0791954
TAF1D:I002	TAF1D	11:93469096-93474703	93469918	93470229	312	-0.618709	7.75481e-05	0.00554224	0.167325	0.086994	-0.0803315
BMP8A:I003	BMP8A	1:39957318-39995541	39977577	39987047	9471	-0.654647	0.000308739	0.01726	0.142857	0.0625	-0.0803571
PRKCSH:I020	PRKCSH	19:11546078-11561782	11560244	11561460	1217	-0.372034	0.000113792	0.00766108	0.288507	0.207622	-0.0808858
SREBF1:I020	SREBF1	17:17714663-17740325	17726922	17740040	13119	0.308889	0.000270341	0.0154853	0.472222	0.391304	-0.0809179
REV3L:I003	REV3L	6:111620234-111804918	111631303	111632271	969	-1.13364	0.00236603	0.0826877	0.133333	0.0519481	-0.0813853
ZMYM5:I003	ZMYM5	13:20397624-20437776	20411962	20412839	878	-1.33313	0.000291613	0.0165003	0.272727	0.191011	-0.081716
SNHG15:I003	SNHG15	7:45022627-45026259	45024026	45025619	1594	-0.656047	1.39671e-08	2.79069e-06	0.192661	0.110024	-0.0826361
C11orf80:Io012	C11orf80	11:66512207-66610987	66595836	66605840	10005	0.588562	9.58161e-05	0.00663352	0.101449	0.0185185	-0.0829308
ZC3H12A:I002	ZC3H12A	1:37940119-37949978	37941541	37945890	4350	-0.840275	1.22988e-27	1.858e-24	0.184358	0.101284	-0.0830737
SBF2:I010	SBF2	11:9800214-10315754	9830550	9834078	3529	-0.404199	0.00218518	0.0782967	0.177419	0.0938776	-0.0835418
ATP6V0A2:I017	ATP6V0A2	12:124196865-124246301	124236950	124238966	2017	-0.689484	1.43265e-05	0.00133977	0.149606	0.0656934	-0.0839129
FBF1:I023	FBF1	17:73906618-73937119	73924275	73926077	1803	-0.612814	0.00149254	0.0590086	0.19685	0.111111	-0.0857393
NOSTRIN:I011	NOSTRIN	2:169643049-169721849	169685012	169687981	2970	-1.40023	2.65437e-05	0.0022782	0.0960452	0.00869565	-0.0873495
VPS9D1:I013	VPS9D1	16:89773541-89787394	89783231	89785434	2204	-0.591561	2.57131e-08	4.87546e-06	0.793333	0.705426	-0.087907
RPUSD3:I005	RPUSD3	3:9879533-9885702	9882490	9883666	1177	-0.642883	1.82225e-07	2.87686e-05	0.188119	0.0993377	-0.0887811
ASTN2:Io009	ASTN2	9:119187504-120177317	119414073	119449344	35272	-0.609117	0.00229211	0.0808801	0.1	0.010989	-0.089011
GLIPR1:I004	GLIPR1	12:75874513-75895716	75889443	75892473	3031	-0.530123	1.64463e-10	4.78249e-08	0.553633	0.464463	-0.0891704
STARD4:Io009	STARD4	5:110831732-110848295	110836815	110842027	5213	-0.384185	0.000497443	0.025262	0.125	0.0352941	-0.0897059
ATP6V0A1:Io021	ATP6V0A1	17:40610862-40674597	40622237	40629677	7441	-0.446115	9.81568e-07	0.000130281	0.184932	0.0942529	-0.0906786
TPM1:I011	TPM1	15:63334838-63364113	63353473	63353911	439	0.336081	0.000485825	0.0247935	0.55336	0.461741	-0.0916183
SF1:Io018	SF1	11:64532076-64546316	64537881	64543969	6089	0.263101	8.01796e-05	0.00569744	0.505976	0.414226	-0.0917502
ZNF76:I003	ZNF76	6:35227491-35263764	35253986	35254098	113	-2.67354	0.00191404	0.0709622	0.100775	0.00813008	-0.0926451
TUBG2:I004	TUBG2	17:40811266-40819024	40812726	40814990	2265	0.698611	7.39977e-05	0.0053295	0.619048	0.521951	-0.0970964
CYP24A1:I001	CYP24A1	20:52769988-52790516	52771301	52773707	2407	-0.180902	0.000627394	0.0302966	0.672194	0.575005	-0.0971888
SDHAP1:I011	SDHAP1	3:195686792-195717150	195706738	195709032	2295	-0.64021	0.00047833	0.0244959	0.196078	0.0973451	-0.0987333
GOLGA3:I023	GOLGA3	12:133345495-133405426	133398898	133404912	6015	-0.378602	7.30799e-10	1.91531e-07	0.740741	0.641304	-0.0994364
NOSTRIN:I022	NOSTRIN	2:169643049-169721849	169717420	169718469	1050	-0.877849	0.00129162	0.0529452	0.234234	0.134615	-0.0996188
GNL3:I003	GNL3	3:52719936-52728510	52720219	52720784	566	1.44167	1.20093e-10	3.56476e-08	0.444444	0.344444	-0.1
TM9SF1:I002	TM9SF1	14:24658349-24664942	24659860	24661376	1517	-0.504731	1.41118e-07	2.27427e-05	0.244755	0.143824	-0.100931
NAB1:I003	NAB1	2:191513848-191557492	191520880	191523883	3004	-0.817633	4.39778e-11	1.37357e-08	0.20398	0.102564	-0.101416
ATP6V0A2:I018	ATP6V0A2	12:124196865-124246301	124239085	124241361	2277	-0.467586	0.00176259	0.0667867	0.149606	0.0478873	-0.101719
DMTF1:I020	DMTF1	7:86781677-86825648	86815297	86817407	2111	-0.295883	0.00204612	0.0745763	0.346437	0.244444	-0.101993
TFIP11:I002	TFIP11	22:26887894-26908437	26890271	26890762	492	-0.967955	4.99282e-05	0.00383846	0.229773	0.127273	-0.102501
RFXANK:I011	RFXANK	19:19303008-19312678	19310044	19312457	2414	-0.567707	0.00190419	0.0706677	0.270777	0.168091	-0.102686
MAFF:I005	MAFF	22:38597939-38612517	38609897	38610426	530	-2.69906	2.7616e-08	5.16505e-06	0.116279	0.0134228	-0.102856
KNTC1:I042	KNTC1	12:123011809-123110947	123076001	123078822	2822	-0.284733	0.00065633	0.0312953	0.537549	0.434211	-0.103339
NCKIPSD:I001	NCKIPSD	3:48711272-48723366	48712181	48715996	3816	-0.531553	1.14114e-05	0.0011021	0.237624	0.133333	-0.10429
NOSTRIN:I021	NOSTRIN	2:169643049-169721849	169716148	169717304	1157	-1.01807	0.000705055	0.0330671	0.165354	0.0608696	-0.104485
ERAP1:I007	ERAP1	5:96096514-96149848	96119785	96121491	1707	-0.710743	0.0011139	0.0473213	0.140625	0.0359281	-0.104697
DDX46:I013	DDX46	5:134094424-134166826	134124282	134125795	1514	0.751542	2.2011e-11	7.30365e-09	0.699115	0.594406	-0.104709
BRD1:Io006	BRD1	22:50166926-50221196	50181143	50187681	6539	-0.337486	0.0017264	0.065926	0.34375	0.238938	-0.104812
NFKBIZ:I010	NFKBIZ	3:101546834-101579869	101574303	101574576	274	-2.29327	9.56491e-07	0.000127407	0.147541	0.041876	-0.105665
PTPN1:I010	PTPN1	20:49126858-49201300	49197998	49199228	1231	-0.5251	3.76657e-08	6.80832e-06	0.337296	0.231618	-0.105678
SNHG1:I006	SNHG1	11:62619460-62623360	62621537	62621990	454	-0.462539	0.000184289	0.0113882	0.206831	0.100494	-0.106337
KAT5:I012	KAT5	11:65479473-65487077	65484454	65486060	1607	-0.494984	8.46133e-06	0.000851255	0.238659	0.13198	-0.106679
NFKB2:Io023	NFKB2	10:104153867-104162286	104154532	104155644	1113	-0.496436	1.14625e-05	0.00110416	0.827957	0.72093	-0.107027
TSPAN4:Io009	TSPAN4	11:842824-867116	847301	862549	15249	0.288644	1.35977e-05	0.00127999	0.372549	0.263158	-0.109391
CSRNP1:I004	CSRNP1	3:39183342-39195102	39188214	39194928	6715	-0.877194	3.07813e-16	1.80433e-13	0.207547	0.0972222	-0.110325
C19orf48:I003	C19orf48	19:51300950-51308110	51302216	51302528	313	-0.47559	0.00280991	0.0934548	0.647368	0.536946	-0.110423
DENND3:I019	DENND3	8:142138720-142205900	142199246	142200382	1137	-0.627125	3.11342e-06	0.00035558	0.441624	0.331034	-0.11059
FKBP11:I007	FKBP11	12:49315742-49319330	49318895	49319082	188	-1.33883	3.47498e-08	6.35546e-06	0.158672	0.0480349	-0.110637
KIAA1524:I011	KIAA1524	3:108268718-108308491	108285486	108287001	1516	-0.631073	0.000373709	0.0201866	0.156499	0.0440252	-0.112474
CXXC5:I002	CXXC5	5:139028301-139062680	139061033	139062447	1415	-0.546164	0.000256402	0.0148516	0.211429	0.0987654	-0.112663
DENND3:I022	DENND3	8:142138720-142205900	142202763	142204131	1369	-0.329486	0.0013283	0.0539974	0.302491	0.18932	-0.113171
PIGF:I003	PIGF	2:46808413-46844251	46815319	46819613	4295	-0.229802	0.00122165	0.0507045	0.715909	0.602151	-0.113759
PGS1:Io011	PGS1	17:76374699-76420740	76400171	76411032	10862	0.478308	2.54861e-06	0.000298034	0.621212	0.506024	-0.115188
CXCL1:Io001	CXCL1	4:74735109-74737019	74735288	74735385	98	-1.68065	0.00115926	0.0488239	0.125	0.0096463	-0.115354
LSR:I008	LSR	19:35739559-35758867	35753596	35757261	3666	-0.633249	0.0011122	0.0472704	0.131579	0.016129	-0.11545
SLC29A2:I003	SLC29A2	11:66129992-66139947	66133493	66133596	104	-1.76653	0.0016661	0.0641373	0.175258	0.0596026	-0.115655
RCOR3:Io012	RCOR3	1:211432708-211489725	211477483	211486765	9283	-0.263362	0.00279004	0.0929603	0.340909	0.225	-0.115909
DDX58:I002	DDX58	9:32455300-32526322	32459513	32466287	6775	-1.2598	1.05746e-07	1.74198e-05	0.134328	0.0175879	-0.11674
WDR90:I011	WDR90	16:699363-717829	703452	703524	73	-5.26686	0.000404582	0.0214772	0.116883	0	-0.116883
SNHG12:I004	SNHG12	1:28905050-28908366	28907159	28907622	464	-0.698857	0.00190554	0.0707038	0.229236	0.111765	-0.117471
SNHG1:I007	SNHG1	11:62619460-62623360	62622024	62622359	336	-0.579488	1.03541e-05	0.00101637	0.196283	0.077512	-0.118771
CENPK:Io009	CENPK	5:64813593-64858995	64850774	64857323	6550	-0.222077	0.00223879	0.0795426	0.358025	0.238494	-0.119531
AKAP13:I016	AKAP13	15:85923847-86292589	86205685	86207793	2109	0.779176	0.00298324	0.0973893	0.2	0.0793651	-0.120635
REPIN1:Io002	REPIN1	7:150065879-150071133	150066958	150068316	1359	-0.431494	4.94184e-06	0.000536693	0.760479	0.638889	-0.12159
FKBP11:Io001	FKBP11	12:49315742-49319330	49315985	49317564	1580	-0.493487	3.42938e-09	7.75684e-07	0.227679	0.105793	-0.121885
TMEM218:I003	TMEM218	11:124964266-124981659	124971200	124972027	828	-0.965689	0.0017832	0.067375	0.225806	0.103448	-0.122358
MIA3:I027	MIA3	1:222791444-222841354	222835675	222837339	1665	-0.840198	5.38752e-09	1.16272e-06	0.19883	0.0761905	-0.12264
CNTNAP3:I012	CNTNAP3	9:39072764-39288300	39133133	39140515	7383	0.265403	0.00220787	0.0788358	0.160305	0.0363636	-0.123942
FOSL1:Io004	FOSL1	11:65659607-65667997	65661588	65664279	2692	-0.311165	0.000136656	0.00892581	0.724138	0.6	-0.124138
PPAPDC1B:Io001	PPAPDC1B	8:38120650-38126738	38122123	38123658	1536	-0.409677	0.00166426	0.0640799	0.321739	0.197368	-0.124371
COG1:I013	COG1	17:71189173-71204645	71203396	71204452	1057	-0.286223	0.000588711	0.0288104	0.537037	0.411765	-0.125272
ST7L:I014	ST7L	1:113066141-113162040	113143471	113153462	9992	-0.7335	6.92036e-07	9.58217e-05	0.226415	0.0992366	-0.127178
LOC100288069:I006	LOC100288069	1:700245-714068	709661	713663	4003	-0.401592	0.00222504	0.0791753	0.607362	0.478873	-0.128489
THAP9-AS1:I002	THAP9-AS1	4:83814605-83822069	83816928	83819141	2214	-0.496901	2.31668e-06	0.000273427	0.412429	0.282869	-0.129561
DENND3:I020	DENND3	8:142138720-142205900	142200517	142202429	1913	-0.261693	0.00287681	0.0948647	0.353383	0.222642	-0.130742
POC1B:Io011	POC1B	12:89813498-89920039	89885893	89918896	33004	-0.389625	5.03481e-08	8.86785e-06	0.156863	0.0243902	-0.132473
SEC31A:Io005	SEC31A	4:83739814-83812433	83750212	83763337	13126	0.425939	2.95968e-09	6.79805e-07	0.6	0.465812	-0.134188
LRRC37B:I007	LRRC37B	17:30348155-30380519	30362659	30372718	10060	-0.418592	3.55585e-05	0.00290691	0.301205	0.166667	-0.134538
CACNA1H:Io025	CACNA1H	16:1203241-1271772	1262139	1263779	1641	-0.98608	0.00158433	0.0617704	0.232558	0.0952381	-0.13732
KIF12:I004	KIF12	9:116853918-116861337	116855614	116855686	73	-5.04939	0.00149317	0.0590086	0.137615	0	-0.137615
FKBP11:I002	FKBP11	12:49315742-49319330	49317388	49317564	177	-0.818679	0.000157059	0.00997417	0.505263	0.364341	-0.140922
FUS:Io017	FUS	16:31191431-31206192	31196501	31199645	3145	0.23352	0.000194381	0.0118853	0.540426	0.399361	-0.141065
C1QTNF1:Io004	C1QTNF1	17:77019016-77045870	77020577	77040036	19460	1.61492	3.46915e-71	2.22287e-67	0.225806	0.0828729	-0.142934
IQCB1:I016	IQCB1	3:121488610-121553926	121547820	121553237	5418	-0.477992	1.78402e-09	4.28853e-07	0.351064	0.206612	-0.144452
ATP6V0A1:I005	ATP6V0A1	17:40610862-40674597	40622237	40629656	7420	-0.488283	3.42531e-07	5.10822e-05	0.268519	0.123377	-0.145142
IRF9:I006	IRF9	14:24630422-24635774	24633344	24633822	479	-0.689018	0.000257432	0.0148835	0.267606	0.12	-0.147606
DDIT3:Io007	DDIT3	12:57910371-57914300	57911222	57911488	267	-0.524852	0.00218695	0.0783447	0.260274	0.112628	-0.147646
LSR:I013	LSR	19:35739559-35758867	35758638	35758726	89	-2.44275	0.000240545	0.0141397	0.214286	0.0638298	-0.150456
FKBP11:I005	FKBP11	12:49315742-49319330	49318432	49318556	125	-1.14661	0.000270791	0.0155015	0.507463	0.35426	-0.153203
CXCL3:I003	CXCL3	4:74902312-74904490	74904131	74904228	98	-1.94908	0.000522487	0.026247	0.172414	0.0179641	-0.15445
CIDECP:I001	CIDECP	3:10059237-10067820	10059756	10065243	5488	-0.422745	0.000189378	0.0116407	0.302752	0.147287	-0.155465
NFKBIZ:I007	NFKBIZ	3:101546834-101579869	101572708	101573421	714	-1.39885	1.09109e-08	2.2378e-06	0.195122	0.0385321	-0.15659
CXCL2:I001	CXCL2	4:74962754-74964997	74963489	74964317	829	-1.36284	1.17764e-20	1.09964e-17	0.22	0.0614919	-0.158508
DENND3:I018	DENND3	8:142138720-142205900	142195378	142199084	3707	-0.430219	1.21767e-05	0.00116153	0.404255	0.242038	-0.162217
LRRC75A-AS1:I009	LRRC75A-AS1	17:16342301-16373962	16343018	16343424	407	-0.880095	0.000281613	0.0160174	0.905363	0.742857	-0.162506
MAP3K8:I001	MAP3K8	10:30722950-30750762	30723308	30726104	2797	-0.662854	2.9474e-15	1.56034e-12	0.535714	0.373134	-0.16258
DENND3:I017	DENND3	8:142138720-142205900	142190954	142195237	4284	-0.303262	0.0028109	0.0934555	0.271795	0.10625	-0.165545
ELP5:I006	ELP5	17:7155372-7163259	7158123	7160175	2053	-0.573887	0.000549666	0.0273169	0.660066	0.48954	-0.170526
KIF7:I004	KIF7	15:90171201-90198682	90173725	90174725	1001	-0.904228	0.000727618	0.0338604	0.354167	0.180952	-0.173214
ZNF276:Io009	ZNF276	16:89786776-89807332	89800447	89804213	3767	-1.0268	1.29286e-15	7.08665e-13	0.330798	0.156398	-0.1744
PPIE:Io014	PPIE	1:40204517-40229586	40218725	40229360	10636	-0.37217	1.22936e-06	0.000158747	0.217391	0.0416667	-0.175725
LRRC48:I016	LRRC48	17:17876127-17920189	17919510	17919871	362	-1.15884	0.00293462	0.0962486	0.489362	0.313433	-0.175929
SRSF6:I002	SRSF6	20:42086504-42092244	42087150	42087792	643	0.379249	0.000348711	0.0190411	0.904459	0.719888	-0.184571
MAP3K8:Io001	MAP3K8	10:30722950-30750762	30723308	30727844	4537	-0.601175	2.67521e-16	1.57311e-13	0.512195	0.327586	-0.184609
NFKB2:Io001	NFKB2	10:104153867-104162286	104154358	104155644	1287	-0.438805	0.000299737	0.0168573	0.484277	0.298851	-0.185426
COL4A5:Io041	COL4A5	23:107683074-107940775	107911735	107920729	8995	0.324637	4.46936e-05	0.00350861	0.766234	0.580247	-0.185987
MCTP1:I001	MCTP1	5:94041242-94620279	94043273	94044216	944	-1.86128	7.23133e-06	0.000743615	0.272727	0.0860927	-0.186635
NAB1:I002	NAB1	2:191513848-191557492	191514709	191520702	5994	-0.992046	5.84936e-23	6.21095e-20	0.5	0.310924	-0.189076
LOC101929709:I004	LOC101929709	8:90729627-90769939	90737870	90769272	31403	-0.345623	0.00109907	0.046809	0.28	0.0909091	-0.189091
RCOR3:I012	RCOR3	1:211432708-211489725	211486304	211486765	462	-0.830925	0.0010979	0.0467697	0.392713	0.202128	-0.190585
STIM2:Io015	STIM2	4:26862313-27027003	27019607	27024140	4534	-0.514501	1.14918e-05	0.00110527	0.192308	0	-0.192308
MCTP1:I003	MCTP1	5:94041242-94620279	94046633	94050481	3849	-1.61138	1.1999e-17	8.28859e-15	0.278689	0.0833333	-0.195355
CCT6P3:I009	CCT6P3	7:64498732-64535091	64531421	64533818	2398	-0.85125	0.000124084	0.0082229	0.323077	0.124183	-0.198894
SSR4:I005	SSR4	23:153059630-153063967	153061312	153061888	577	0.606348	1.10165e-07	1.80996e-05	0.699115	0.498525	-0.20059
PPAPDC1B:I002	PPAPDC1B	8:38120650-38126738	38122468	38123658	1191	-0.468668	0.00147266	0.058484	0.522727	0.320197	-0.20253
GTF2IP20:I010	GTF2IP20	1:224138968-224180346	224175857	224179941	4085	-0.67501	0.000119986	0.00800844	0.602837	0.393103	-0.209733
PSPC1:Io001	PSPC1	13:20248892-20357159	20249125	20251863	2739	0.588369	1.0905e-05	0.00106147	0.491525	0.28125	-0.210275
FAM111A:Io002	FAM111A	11:58910318-58922511	58910778	58913299	2522	0.62115	1.42712e-11	4.85687e-09	0.646018	0.433333	-0.212684
NOSTRIN:I023	NOSTRIN	2:169643049-169721849	169718560	169721343	2784	-0.79167	6.29829e-08	1.08364e-05	0.412429	0.197279	-0.21515
NFKBIZ:I013	NFKBIZ	3:101546834-101579869	101576304	101578161	1858	-0.841832	3.06753e-05	0.00257454	0.283582	0.0671736	-0.216408
PLEKHH3:I005	PLEKHH3	17:40819932-40829048	40822724	40823011	288	-1.56698	0.00010486	0.00716621	0.368421	0.135135	-0.233286
ODF3B:I001	ODF3B	22:50968838-50971008	50968990	50969140	151	-0.918455	0.000123117	0.0081745	0.69863	0.453184	-0.245447
HNRNPDL:I001	HNRNPDL	4:83343717-83351378	83346037	83346715	679	0.28363	0.00283931	0.0940463	0.709677	0.459542	-0.250135
FAM149B1:I012	FAM149B1	10:74927877-75001939	74995077	74999069	3993	-0.4218	0.000271475	0.0155263	0.591837	0.341463	-0.250373
KIF7:I003	KIF7	15:90171201-90198682	90172805	90173517	713	-1.24968	3.90246e-07	5.69637e-05	0.488889	0.22	-0.268889
CCL5:Io004	CCL5	17:34198496-34207377	34199469	34205531	6063	-1.41058	5.95861e-15	3.02518e-12	0.333333	0.059956	-0.273377
CYP4F3:I003	CYP4F3	19:15751707-15771570	15752424	15754716	2293	-0.506507	0.00165921	0.0639384	0.384615	0.111111	-0.273504
TRMT10B:I014	TRMT10B	9:37753800-37778969	37776403	37777597	1195	-0.419806	0.00276739	0.092421	0.615385	0.337143	-0.278242
NR1D1:I001	NR1D1	17:38249037-38256978	38249536	38250164	629	-2.17468	3.66882e-38	7.92713e-35	0.673469	0.392157	-0.281313
BTN3A3:I001	BTN3A3	6:26440700-26453643	26440877	26443609	2733	-1.05536	0.00213012	0.0768251	0.333333	0.0512821	-0.282051
KIF7:I001	KIF7	15:90171201-90198682	90172018	90172206	189	-2.34302	3.99107e-08	7.1792e-06	0.431193	0.139241	-0.291952
SAT1:I003	SAT1	23:23801275-23804340	23802001	23802410	410	-0.424505	6.09832e-13	2.5522e-10	0.703336	0.407437	-0.295899
MCTP1:I002	MCTP1	5:94041242-94620279	94044315	94046522	2208	-1.4324	9.51257e-08	1.58672e-05	0.368421	0.0721649	-0.296256
SNHG12:I002	SNHG12	1:28905050-28908366	28906100	28906423	324	-0.841269	3.23503e-09	7.35772e-07	0.572016	0.275362	-0.296654
NFKBIZ:I011	NFKBIZ	3:101546834-101579869	101574747	101575916	1170	-1.44149	3.94307e-12	1.43384e-09	0.418182	0.0941476	-0.324034
TAPBPL:I004	TAPBPL	12:6561177-6571488	6566911	6567810	900	-1.36982	2.43094e-07	3.73686e-05	0.45	0.114035	-0.335965
SRSF3:I003	SRSF3	6:36562090-36572244	36566761	36567597	837	0.435909	0.000126687	0.00835372	0.661202	0.315574	-0.345628
SRSF3:I005	SRSF3	6:36562090-36572244	36568054	36568928	875	0.506396	1.04786e-05	0.00102642	0.611429	0.25779	-0.353638
SAT1:I005	SAT1	23:23801275-23804340	23802521	23803444	924	-0.427037	4.3972e-12	1.58656e-09	0.721795	0.359671	-0.362124
MYO6:Io028	MYO6	6:76458893-76629254	76602408	76617321	14914	0.354552	8.46625e-05	0.00596806	0.659574	0.296296	-0.363278
RAB28:Io010	RAB28	4:13369347-13485989	13371590	13378168	6579	-0.417157	1.4062e-05	0.00131702	0.510204	0.133333	-0.376871
CCL5:I003	CCL5	17:34198496-34207377	34202647	34205531	2885	-1.11698	1.38278e-15	7.513e-13	1	0.514894	-0.485106
FZD4:I001	FZD4	11:86656717-86666440	86663513	86665842	2330	-1.0489	1.64179e-11	5.53675e-09	0.948718	0.459854	-0.488864
TAPBPL:I002	TAPBPL	12:6561177-6571488	6562464	6562612	149	-1.66731	9.38229e-05	0.00652714	0.684211	0.142857	-0.541353
TAPBPL:I005	TAPBPL	12:6561177-6571488	6568114	6570020	1907	-0.749272	2.01738e-05	0.00179964	0.826087	0.259615	-0.566472
TAPBPL:I006	TAPBPL	12:6561177-6571488	6570105	6571199	1095	-1.26484	3.07393e-19	2.5274e-16	0.888889	0.26257	-0.626319
TAPBPL:I003	TAPBPL	12:6561177-6571488	6562883	6566571	3689	-1.58102	7.79869e-19	6.24628e-16	0.771429	0.122807	-0.648622
CCL5:I001	CCL5	17:34198496-34207377	34199469	34202564	3096	-2.10382	6.60266e-16	3.75197e-13	1	0.284932	-0.715068
NFKBIZ:I001	NFKBIZ	3:101546834-101579869	101547029	101548456	1428	-2.9472	2.64397e-21	2.58577e-18	1	0.128205	-0.871795

## Sheet: PSI
Bin name	Annotated event	Gene Symbol	Gene_coordinates	Start	End	Length	Log Fold Change	pvalue	False Discovery Rate (FDR)	Percentaje Exon Inclusion (PSI) Mock	PSI DENV	PSI delta
PYCR1:E010	IR	PYCR1	17:79890262-79895204	79894738	79895055	318	0.698004	0.000710461	0.0332787	0.457831	0.398964	-0.0588676
UPP1:E011	ES*	UPP1	7:48128200-48148330	48141421	48141467	47	0.393951	0.00259583	0.0883978	0.330948	0.5275	0.196552
LRRC75A-AS1:E008	ES*	LRRC75A-AS1	17:16342301-16373962	16342974	16343017	44	0.233053	0.00278199	0.0927919	0.141072	0.207132	0.0660598
FLNB:E031	ES*	FLNB	3:57994127-58157982	58127585	58127623	39	-0.273252	6.01269e-06	0.000636982	0.857609	0.717006	-0.140603
SAT1:E004	ES	SAT1	23:23801275-23804340	23802411	23802520	110	0.471317	3.50803e-13	1.53017e-10	0.215458	0.610805	0.395346
HNRNPDL:E002	ES	HNRNPDL	4:83343717-83351378	83346716	83346820	105	0.95498	2.60967e-13	1.15733e-10	0.184627	0.510815	0.326188
PPIA:E002	ES	PPIA	7:44836235-44842722	44838347	44838503	157	1.28025	1.21511e-42	2.97091e-39	0.581152	0.872297	0.291145
LRR1:E005	ES	LRR1	14:50065415-50081390	50074118	50074839	722	0.442588	0.00050274	0.025455	0.227092	0.450237	0.223145
CBWD5:E016	ES	CBWD5	9:69256634-70862784	70472572	70472659	88	0.45352	0.00011079	0.00749359	0.415929	0.587322	0.171393
RBM39:E018	ES	RBM39	20:34291531-34330258	34328447	34328519	73	0.726769	1.00501e-12	4.06859e-10	0.148553	0.314377	0.165824
RABGGTB:E006	ES	RABGGTB	1:76251879-76260775	76256131	76256202	72	0.586975	0.000620128	0.0300472	0.187344	0.347458	0.160114
SRSF6:E003	ES	SRSF6	20:42086504-42092244	42087793	42088060	268	0.547617	2.51075e-09	5.8531e-07	0.0585216	0.216867	0.158346
VEZT:E003	ES	VEZT	12:95611522-95696566	95650326	95650398	73	0.54239	5.88916e-05	0.0044019	0.443359	0.601246	0.157887
RHBDD2:E002	ES	RHBDD2	7:75508317-75518244	75510683	75510804	122	1.01491	1.14108e-05	0.0011021	0.16478	0.321348	0.156568
LGALS8:E012	ES	LGALS8	1:236681514-236716279	236706215	236706340	126	0.511131	0.0010389	0.0449364	0.339731	0.491597	0.151865
ZFAS1:E007	ES	ZFAS1	20:47894715-47905795	47897440	47897501	62	0.244224	0.000380303	0.0204806	0.633007	0.768507	0.135499
RABGGTB:E005	ES	RABGGTB	1:76251879-76260775	76255837	76255959	123	0.516028	0.00011752	0.00786928	0.150566	0.280374	0.129808
UPP1:E010	ES	UPP1	7:48128200-48148330	48139267	48139384	118	0.325215	0.00176377	0.0668039	0.54012	0.662519	0.1224
RPAIN:E005	ES	RPAIN	17:5322961-5336340	5329556	5329619	64	0.427024	0.00122279	0.0507179	0.488722	0.60686	0.118138
HRAS:E004	ES	HRAS	11:532242-535550	533277	533358	82	1.23867	5.17327e-05	0.00395429	0.0701357	0.188216	0.11808
SENP1:E015	ES	SENP1	12:48436681-48500091	48482946	48483076	131	1.96783	2.00938e-06	0.000241983	0.0391645	0.153247	0.114082
MAP2K7:E002	ES	MAP2K7	19:7968665-7979368	7970693	7970740	48	1.17297	0.00022222	0.0132901	0.134796	0.247312	0.112516
MTMR14:E017	ES	MTMR14	3:9691117-9744078	9731648	9731827	180	0.520951	0.00271034	0.0910394	0.722449	0.830389	0.10794
SAMD4A:E003	ES	SAMD4A	14:55034330-55260033	55203742	55204005	264	0.964587	1.64201e-05	0.0015106	0.441176	0.548807	0.10763
MBNL1:E008	ES	MBNL1	3:151985829-152183569	152173331	152173366	36	0.46035	0.000918786	0.040659	0.455596	0.556196	0.1006
CBWD5:E011	ES	CBWD5	9:69256634-70862784	70457087	70457905	819	0.248372	0.000645203	0.0308947	0.770636	0.862866	0.0922295
ASS1:E002	ES	ASS1	9:133320094-133376661	133325659	133325720	62	3.56772	2.57792e-05	0.00222594	0.0114943	0.0957854	0.0842912
TRNAU1AP:E004	ES	TRNAU1AP	1:28879529-28905057	28887625	28887772	148	1.1678	0.00258435	0.0880488	0.0274725	0.104478	0.0770051
HPCAL1:E007	ES	HPCAL1	2:10443030-10567743	10548688	10548860	173	0.512679	0.0011331	0.0479176	0.147274	0.222094	0.0748202
FKBP14:E003	ES	FKBP14	7:30050199-30066417	30059829	30059920	92	1.16777	0.00227754	0.0805191	0.012987	0.0782241	0.0652371
SS18:E004	ES	SS18	18:23596217-23671181	23615795	23615887	93	0.548661	0.00209359	0.0758485	0.0872483	0.147026	0.0597775
ERCC1:E004	ES	ERCC1	19:45910591-45927177	45917221	45917292	72	0.278114	0.00189392	0.0704156	0.642396	0.70215	0.0597537
ZNF207:E009	ES	ZNF207	17:30677157-30697468	30693684	30693776	93	0.483871	0.0010352	0.0448181	0.13154	0.188925	0.0573847
MLPH:E015	ES	MLPH	2:238395053-238463961	238454100	238454288	189	0.318159	0.000164459	0.0103486	0.153802	0.209524	0.0557213
FARSB:E016	ES	FARSB	2:223436162-223521074	223511520	223511715	196	0.805002	2.0022e-05	0.0017904	0.0817772	0.13304	0.0512624
ENAH:E004	ES	ENAH	1:225674534-225840845	225692693	225692755	63	-0.83541	0.000337135	0.0185123	0.1143	0.0571749	-0.057125
IDS:E005	ES	IDS	23:148560295-148586884	148573069	148573198	130	-0.685859	0.00270457	0.0909532	0.132316	0.0733718	-0.0589437
NASP:E006	ES	NASP	1:46049660-46084578	46072993	46074009	1017	-0.237437	0.00120383	0.0501441	0.278311	0.206862	-0.0714492
TJP1:E010	ES	TJP1	15:29991571-30261002	30011981	30012220	240	-0.260492	0.000200863	0.0122054	0.837197	0.73449	-0.102707
PPFIBP1:E011	ES	PPFIBP1	12:27677045-27848497	27811749	27811781	33	-1.97542	0.000521762	0.0262318	0.126338	0.00540541	-0.120933
CASC4:E009	ES	CASC4	15:44580909-44707959	44695085	44695252	168	-0.509895	0.000127144	0.0083779	0.553769	0.43257	-0.121199
ECT2:E005	ES	ECT2	3:172468475-172539264	172473273	172473365	93	-0.361495	0.000416359	0.0219755	0.759185	0.637921	-0.121264
SMPD4:E010	ES	SMPD4	2:130908965-130940323	130918759	130918845	87	-0.62532	0.000296898	0.0167374	0.310536	0.186667	-0.123869
CLSTN1:E017	ES	CLSTN1	1:9789079-9884584	9816539	9816568	30	-4.14801	1.5034e-09	3.68547e-07	0.188713	0.008	-0.180713
NEDD4L:E019	ES	NEDD4L	18:55711610-56068772	56002710	56002769	60	-0.648388	0.00213047	0.0768251	0.444099	0.215881	-0.228218
MYO6:E030	ES	MYO6	6:76458893-76629254	76604948	76604977	30	-0.807794	0.00123168	0.0510068	0.951662	0.634615	-0.317046
MYO6:E031	ES	MYO6	6:76458893-76629254	76608090	76608128	39	-0.94469	0.00118816	0.0496585	0.715232	0.393035	-0.322197
GNL3:E003	Alt5ss*	GNL3	3:52719936-52728510	52720122	52720218	97	1.57594	1.93057e-06	0.000234008	0.0225904	0.11412	0.0915296
DDIT3:E003	Alt5ss*	DDIT3	12:57910371-57914300	57911208	57911221	14	0.48785	0.000937973	0.0413097	0.782609	0.868984	0.0863753
FLNB:E032	Alt5ss*	FLNB	3:57994127-58157982	58127624	58127656	33	-0.255337	0.00015277	0.00976804	0.64956	0.576557	-0.0730028
PARP9:E010	Alt5ss	PARP9	3:122246760-122283523	122277176	122277280	105	2.13781	0.000153323	0.00978996	0	0.481013	0.481013
RGS3:E033	Alt5ss	RGS3	9:116207009-116360023	116356567	116356618	52	1.16438	0.00199823	0.0732362	0.423423	0.791667	0.368243
HYOU1:E026	Alt5ss	HYOU1	11:118914896-118927957	118927731	118927863	133	0.486104	0.000262608	0.0151403	0.73494	0.912776	0.177837
CSNK1A1:E002	Alt5ss	CSNK1A1	5:148875457-148931115	148885010	148885045	36	0.31801	0.000560049	0.0276996	0.502498	0.66059	0.158093
ENOSF1:E018	Alt5ss	ENOSF1	18:670324-712662	712360	712503	144	0.573911	0.00197981	0.0727475	0.554688	0.439689	-0.114999
PEX5:E008	Alt5ss	PEX5	12:7341759-7371169	7343121	7343165	45	-1.6476	0.000831064	0.0375873	0.240664	0.0847458	-0.155918
YIF1B:E010	Alt3ss*	YIF1B	19:38794200-38806606	38806363	38806386	24	1.26011	1.49874e-17	1.0164e-14	0.173709	0.330508	0.1568
YIF1B:E009	Alt3ss*	YIF1B	19:38794200-38806606	38806357	38806362	6	1.24182	2.29535e-12	8.8306e-10	0.264249	0.376321	0.112073
EPHB2:E009	Alt3ss*	EPHB2	1:23037331-23247993	23222904	23222906	3	-2.68896	7.05243e-05	0.00512302	0.17033	0.015748	-0.154582
THYN1:E009	Alt3ss*	THYN1	11:134118173-134123260	134123121	134123192	72	-1.09074	0.000438133	0.0228274	0.848214	0.521739	-0.326475
BABAM1:E003	Alt3ss	BABAM1	19:17378185-17390162	17379565	17379602	38	0.742368	0.000372597	0.0201441	0.261538	0.484848	0.22331
RPAIN:E006	Alt3ss	RPAIN	17:5322961-5336340	5331391	5331531	141	0.396411	0.000344209	0.0188562	0.646825	0.726866	0.0800403
EDF1:E002	Alt3ss	EDF1	9:139756566-139760788	139756798	139756948	151	-0.360411	1.88054e-05	0.0016996	0.178757	0.128628	-0.0501288
AZI2:E004	Alt3ss	AZI2	3:28363844-28390618	28373442	28373445	4	-1.35428	0.00238426	0.0831059	0.170418	0.0652174	-0.105201
PHLDB2:E003	-	PHLDB2	3:111451327-111695364	111578027	111578423	397	0.940742	1.25016e-08	2.52778e-06	0.380531	0.898438	0.517907
WARS:E011	-	WARS	14:100800125-100842680	100841620	100841927	308	1.70581	1.03467e-45	2.78637e-42	0.048369	0.374359	0.32599
ARHGEF28:E010	-	ARHGEF28	5:72921983-73237818	73109343	73109498	156	0.969572	0.000426615	0.0224315	0.24359	0.478571	0.234982
PPIA:E004	-	PPIA	7:44836235-44842722	44838991	44839079	89	0.780629	0.000179315	0.0111289	0.245283	0.46087	0.215587
CLCN3:E003	-	CLCN3	4:170541672-170644338	170581213	170581599	387	1.23335	8.08469e-05	0.00573447	0.0762887	0.280543	0.204254
NCOA7:E016	-	NCOA7	6:126102307-126253176	126240370	126240577	208	0.346156	0.000630672	0.0304069	0.284653	0.484277	0.199623
PLEC:E038	-	PLEC	8:144989315-145050913	145047571	145047697	127	0.874198	2.20433e-05	0.00194033	0.140625	0.333333	0.192708
ELMSAN1:E012	-	ELMSAN1	14:74181825-74253961	74226466	74227001	536	0.698214	0.000124697	0.00825764	0.471074	0.662651	0.191576
ACOT7:E011	-	ACOT7	1:6324332-6453826	6445554	6445883	330	2.04912	1.33958e-08	2.6881e-06	0.0294118	0.173611	0.144199
YIF1B:E011	-	YIF1B	19:38794200-38806606	38806387	38806445	59	1.32096	8.95344e-18	6.30194e-15	0.0864198	0.219136	0.132716
ANKRD30A:E018	-	ANKRD30A	10:37414785-37521495	37454022	37454083	62	0.47636	0.00190084	0.0705855	0.273142	0.383305	0.110163
HDLBP:E029	-	HDLBP	2:242166682-242255115	242212176	242212246	71	0.542524	0.000152648	0.00976409	0.132791	0.233263	0.100472
NFE2L1:E004	-	NFE2L1	17:46125686-46138907	46134394	46134483	90	0.366894	0.00284196	0.0940838	0.297152	0.390363	0.0932107
PLEC:E032	-	PLEC	8:144989315-145050913	145013518	145013758	241	0.569003	7.60301e-07	0.000103957	0.151684	0.240172	0.0884883
POPDC3:E005	-	POPDC3	6:105605775-105627858	105624068	105624130	63	2.45996	0.000141522	0.00917565	0.00900901	0.097493	0.088484
NRP2:E018	-	NRP2	2:206547224-206662857	206640970	206641880	911	0.245163	0.00281655	0.0935547	0.0431294	0.111901	0.0687711
PIGF:E006	-	PIGF	2:46808413-46844251	46842076	46842324	249	-0.362207	0.000278618	0.0158762	0.768725	0.837456	0.0687305
HSPA14:E005	-	HSPA14	10:14880159-14913740	14885370	14888998	3629	0.229839	0.000566849	0.027926	0.0870459	0.141852	0.0548064
SIX5:E002	-	SIX5	19:46268043-46272497	46269608	46270413	806	-0.286639	0.00268119	0.0904408	0.765306	0.70122	-0.0640866
FKBP10:E002	-	FKBP10	17:39968962-39979469	39973310	39973455	146	-0.273553	0.00277106	0.0924938	0.883758	0.818365	-0.0653927
RBBP8:E002	-	RBBP8	18:20513295-20606449	20513839	20514041	203	-0.890229	0.00298202	0.0973667	0.102493	0.0357143	-0.0667788
C1orf131:E002	-	C1orf131	1:231359509-231376933	7261269	7261543	275	1.59183	9.93477e-27	1.33772e-23	0.546218	0.477387	-0.0688316
NAB1:E002	-	NAB1	2:191513848-191557492	191514572	191514708	137	-0.667261	0.000144166	0.00931457	0.316129	0.241192	-0.0749366
PDCD2:E004	-	PDCD2	6:170884660-170893780	170890835	170891353	519	-0.464908	7.13394e-06	0.000735227	0.229008	0.132075	-0.0969322
FANCA:E035	-	FANCA	16:89803959-89883065	89864767	89865487	721	-0.721324	6.51821e-05	0.00479114	0.330317	0.220779	-0.109538
TUBE1:E009	-	TUBE1	6:112391860-112408751	112405392	112405449	58	-0.924041	0.00162317	0.0628625	0.767442	0.649485	-0.117957
PLEC:E037	-	PLEC	8:144989315-145050913	145027894	145028088	195	-0.891636	8.95202e-10	2.30076e-07	0.356828	0.229835	-0.126993
PHLDB2:E004	-	PHLDB2	3:111451327-111695364	111578568	111578725	158	-1.39936	0.000707904	0.0331756	0.2	0.0635838	-0.136416
AGAP3:E011	-	AGAP3	7:150782918-150841523	150819812	150820725	914	-0.420374	0.000319597	0.0177471	0.412162	0.261905	-0.150257
NCOA7:E003	-	NCOA7	6:126102307-126253176	126111909	126112213	305	-0.912612	0.00164226	0.0634562	0.555556	0.395833	-0.159722
CIRBP:E010	-	CIRBP	19:1269265-1274808	1272426	1273171	746	-0.240196	0.00128216	0.0526398	0.777174	0.506787	-0.270387
EML2:E019	-	EML2	19:46112658-46148775	46142615	46142675	61	-0.888032	0.000560444	0.0277117	0.71831	0.435484	-0.282826
PCNT:E033	-	PCNT	21:47744036-47865682	47845745	47845885	141	-2.7581	1.07014e-12	4.30413e-10	0.898089	0.0704225	-0.827667
